# Supplementary material for: Differentially Expressed Genes in Bordetella pertussis Strains Belonging to a Lineage Which Recently Spread Globally
Source: PLoS One. 2014 Jan 8;9(1):e84523. doi: 10.1371/journal.pone.0084523 (PMC3885589; doi:10.1371/journal.pone.0084523)
Supplement: Table S1 — qRT-PCR primers used in this study. (XLSX) [file pone.0084523.s003.xlsx]

## Sheet: Table S1
Table S1: qRT-PCR primers used in this study.
Primer	Nucleotide sequence (5’ to 3’)	Target gene
BP2546_Fw	CAAGCTGACGGCCACCAT	recA
BP2546_Rv	CGGATCTGGTTGATGAAGATGA	recA
BP3783_Fw	CGCCAGCTCGTACTTCGAAT	ptxA
BP3783_Rv	GGATACGGCCGGCATTG	ptxA
BP1112_Fw	ACCTGGCTCGGGAATCG	bipA
BP1112_Rv	GACTCGAAATCGTGGCTCAAC	bipA
BP1624_Fw	CATTTCGCTGCGCAATGTC	kpsT
BP1624_Rv	TGCGCCTGATGCCTTTCT	kpsT
BP1879_Fw	GCGGAGGATTCGATAACGAA	fhaB
BP1879_Rv	CCTGCCATTGCTGAACTGTTC	fhaB
BP1568_Fw	GCGCGCTCAAGCTGTATTTC	fim3
BP1568_Rv	ATCGCCCGTGTCGTAGTTG	fim3
BP1054_Fw	TGCCGACTGGAACAACCA	prn
BP1054_Rv	GTCGGAGCCCTGGATATGG	prn
BP2315_Fw	GCGTCGGTCTTTTTGCAGAA	vag8
BP2315_Rv	TGGACAGAGACGCCCAATG	vag8
BP0835_Fw	CATGCCTCCGCCTCCAT	lpxE
BP0835_Rv	TGCGCAACATCAGGTAGCA	lpxE
BP0966_Fw	ACCTCGACCATCGTGTTCCT	sbp
BP0966_Rv	CGTCCCAATCGTGGATCTG	sbp
BP2416_Fw	GCGTCTCGAAGGCGATCAT	cysB
BP2416_Rv	GCCGCTCGAAGATCTTGATG	cysB
