# Supplementary material for: Differentially Expressed Genes in Bordetella pertussis Strains Belonging to a Lineage Which Recently Spread Globally
Source: PLoS One. 2014 Jan 8;9(1):e84523. doi: 10.1371/journal.pone.0084523 (PMC3885589; doi:10.1371/journal.pone.0084523)
Supplement: Table S2 — Pearson correlation analysis of the microarray datasets of the ptxP1 and ptxP3 B. pertussis strains grown in the presence of different sulfate concentrations. (XLSX) [file pone.0084523.s004.xlsx]

## Sheet: Table S2
Table S2: Pearson correlation analysis of the microarray datasets of the ptxP1 and ptxP3 B. pertussis strains grown in the presence of different sulfate concentrations.
mRNA within and between strains
Strain	Sulfate (mM)	Pearson correlation (Log2(SI) values)
ptxP1	0 vs 5	0.988714
	0 vs 50	0.869866
	5 vs 50	0.89495
ptxP3	0 vs 5	0.991791
	0 vs 50	0.897973
	5 vs 50	0.907345
ptxP1 0 vs ptxP3 0		0.980963
ptxP1 5 vs ptxP3 5		0.963073
ptxP1 50 vs ptxP3 50		0.96815
ptxP1 0 vs ptxP3 5		0.971581
ptxP1 5 vs ptxP3 0		0.968487
