# Supplementary material for: Differentially Expressed Genes in Bordetella pertussis Strains Belonging to a Lineage Which Recently Spread Globally
Source: PLoS One. 2014 Jan 8;9(1):e84523. doi: 10.1371/journal.pone.0084523 (PMC3885589; doi:10.1371/journal.pone.0084523)
Supplement: Table S3 — Identification of high sulfate induced and repressed genes in ptxP1 and ptxP3 strains. (XLSX) [file pone.0084523.s005.xlsx]

## Sheet: Table S3
Table S3: Identification of high sulfate induced and repressed genes in ptxP1 and ptxP3 strains
General gene information specifies the open reading frame (ORF) number, gene, and protein product from each ORF.
Fold changes (FC) and statistics (P-value): FC specifies the ratio between the mean signal intensity of the low sulfate condition (0 mM) compared to the high sulfate (50 mM) condition.
	HSR ORFs with a fold change of more than or equal to 3 are indicated in red, and HSI ORFs with a fold change of less than or equal to -3 are indicated in green.
	P-values were derived after performing a moderated Student t-tests with Benjamin Hochberg correction. SI<500: in both conditions the mean array signal intensity was below 500
Predicted localization and main role: Localizations were predicted using PsortB. The main role is shown according to the TIGR B. pertussis genome and B. bronchiseptica database
General gene information			Fold changes (FC) and statistics (P value)				Predicted localization and main role
ORF	Gene	Product	ptxP3		ptxP1		PsortB-predicted localization	Main role
			FC	P	FC	P
BB0918		exported protein	-3.25798	8.02e-08	-3.56675	4.01e-06	Unknown	Unclassified
BB1145		exported protein	-2.16472	1.14e-05	-1.03194	>0.05	Unknown	Unclassified
BP0046		malate/L-lactate dehydrogenase (Pseudogene)	1.68057	>0.05	2.87707	2.48e-06	Pseudogene	Unclassified
BP0051		outer membrane porin protein precursor (Pseudogene)	-2.32185	4.19e-06	-4.85141	1.19e-07	Pseudogene	Unclassified
BP0060		conserved hypothetical protein	1.09954	>0.05	2.07597	0.00599	Cytoplasmic	Hypothetical proteins
BP0074	htpG	heat shock protein	2.16703	7.16e-05	3.29153	0.000319	Cytoplasmic	Protein fate
BP0078		membrane protein	1.04213	>0.05	2.30636	0.00105	Cytoplasmic Membrane	Cell envelope
BP0089	bplE	glycosyl transferase	-2.54689	1.2e-08	-2.76693	3.28e-06	Cytoplasmic	Cell envelope
BP0090	bplD	UDP-N-acetylglucosamine 2-epimerase	-3.21931	3.49e-09	-3.13874	1.31e-05	Cytoplasmic	Cell envelope
BP0091	bplC	lipopolysaccharide biosynthesis protein	-3.35808	1.08e-08	-3.16673	5.13e-06	Cytoplasmic	Unclassified
BP0092	bplB	acetyltransferase	-4.40331	7.08e-09	-3.47412	1.48e-05	Cytoplasmic	Cell envelope
BP0093	bplA	oxidoreductase	-3.54612	1.27e-08	-3.98869	4.75e-07	Unknown	Central intermediary metabolism
BP0113	dsbA	thiol:disulfide interchange protein DsbA precursor	3.07479	1.49e-08	3.1522	3.85e-07	Periplasmic	Protein fate
BP0130		amidase	2.54324	5.86e-06	2.47229	1.71e-06	Cytoplasmic	Central intermediary metabolism
BP0134		bacterioferritin-associated ferredoxin	3.39414	0.00234	4.93134	SI <500	Unknown	Transport and binding proteins
BP0174	bfr	bacterioferritin	1.50958	>0.05	2.28005	8.85e-07	Cytoplasmic	Transport and binding proteins
BP0177		lipoprotein	-1.82454	>0.05	-2.03613	0.000116	Unknown	Cell envelope
BP0179		conserved hypothetical protein	2.43817	>0.05	3.23681	4.28e-06	Cytoplasmic	Central intermediary metabolism
BP0189		hypothetical protein	-2.28902	2.45e-07	-3.12246	9.83e-05	Cytoplasmic	Hypothetical proteins
BP0197	gcvP	glycine cleavage system P protein	1.62775	>0.05	2.36809	0.00739	Cytoplasmic	Energy metabolism
BP0207		aldehyde dehydrogenase	2.07873	7.65e-06	1.28904	>0.05	Unknown	Energy metabolism
BP0208		oxidoreductase	1.51621	>0.05	-2.68081	0.0221	Cytoplasmic	Energy metabolism
BP0216	sphB1	autotransporter subtilisin-like protease	129.561	4.04e-13	252.599	8.77e-11	Unknown	Unclassified
BP0217		3-hydroxybutyryl-CoA dehydrogenase	-3.04716	7.31e-08	-1.8667	>0.05	Cytoplasmic	Fatty acid and phospholipid metabolism
BP0258		conserved hypothetical protein	1.11838	>0.05	2.17681	0.000316	Cytoplasmic	Regulatory functions
BP0259	cydA	cytochrome D ubiquinol oxidase subunit I	1.66514	>0.05	4.06475	6.9e-06	Cytoplasmic Membrane	Energy metabolism
BP0260	cydB	cytochrome D ubiquinol oxidase subunit II	1.86209	>0.05	6.35897	9.94e-06	Cytoplasmic Membrane	Energy metabolism
BP0261		exported protein	1.73658	>0.05	4.08943	2.76e-05	Unknown	Unclassified
BP0262		ATP-binding component of ABC transporter	2.35945	0.00034	5.04314	0.000207	Cytoplasmic Membrane	Transport and binding proteins
BP0263		ATP-binding component of ABC transporter	2.34778	0.000138	3.99751	0.000279	Cytoplasmic Membrane	Transport and binding proteins
BP0275	petC	cytochrome C1 precursor	-2.11967	2.25e-07	-1.74234	>0.05	Cytoplasmic Membrane	Energy metabolism
BP0276	petB	cytochrome B	-2.07926	5.74e-06	-1.7576	>0.05	Cytoplasmic Membrane	Unclassified
BP0278	mscL	large-conductance mechanosensitive channel	-2.23104	5.5e-07	-1.99891	>0.05	Cytoplasmic Membrane	Cellular processes
BP0302		branched-chain amino acid transport system, permease component	-1.8661	>0.05	-2.46957	0.000247	Cytoplasmic Membrane	Cell envelope
BP0320		conserved hypothetical protein	1.02546	>0.05	2.1497	0.00701	Cytoplasmic	Hypothetical proteins
BP0321	pyrB	aspartate carbamoyltransferase	1.12652	>0.05	2.43567	0.00552	Cytoplasmic	Purines, pyrimidines, nucleosides, and nucleotides
BP0322	pyrC	dihydroorotase	1.05165	>0.05	2.19754	0.00896	Cytoplasmic	Unclassified
BP0366		universal stress protein (Pseudogene)	-1.09528	>0.05	2.07592	0.0034	Pseudogene	Cellular processes
BP0379	ldh	L-lactate dehydrogenase	1.12452	>0.05	2.74756	0.000429	Cytoplasmic	Energy metabolism
BP0397	lmgC	conserved hypothetical protein	8.62881	1.15e-07	8.97552	2.27e-07	Cytoplasmic	Hypothetical proteins
BP0398	lmgB	glycosyl transferase	10.4052	3.7e-08	9.38619	SI <500	Cytoplasmic Membrane	Cell envelope
BP0399	lmgA	glycosyl transferase	8.88225	1.99e-07	10.1071	7.69e-07	Cytoplasmic Membrane	Cell envelope
BP0405		membrane protein	-1.12644	>0.05	2.43652	0.00356	Cytoplasmic Membrane	Cell envelope
BP0428		GntR-family transcriptional regulator	-1.11577	>0.05	2.02682	0.003	Cytoplasmic	Regulatory functions
BP0440		N-terminal region of isovaleryl-CoA dehydrogenase (Pseudogene)	1.26721	>0.05	2.37441	0.00104	Pseudogene	Amino acid biosynthesis
BP0458		aminoacyl-tRNA synthetase (Pseudogene)	2.04591	1.25e-06	1.8216	>0.05	Pseudogene	Unclassified
BP0468		AsnC-family transcriptional regulator	-1.73491	>0.05	-4.7615	8.19e-05	Cytoplasmic	Regulatory functions
BP0479		conserved hypothetical protein	2.34388	0.000179	1.41676	>0.05	Unknown	Unclassified
BP0483		AraC-family transcriptional regulator	2.55253	1.45e-07	2.52302	2.6e-06	Cytoplasmic	Regulatory functions
BP0484	lldD	L-lactate dehydrogenase	2.44546	9.71e-07	2.57428	4.26e-06	Cytoplasmic	Energy metabolism
BP0499	btcA	t3ss chaperone	17.7104	1.19e-09	25.9179	3.38e-08	Unknown	Hypothetical proteins
BP0500	bteA	t3ss toxin	22.774	1.39e-10	25.4131	1.1e-09	Outer Membrane	Hypothetical proteins
BP0526		hypothetical protein	2.07946	4.42e-07	2.05924	0.000167	Unknown	Hypothetical proteins
BP0535		carboxymuconolactone decarboxylase	11.0695	1.12e-09	10.2088	2.9e-08	Unknown	Central intermediary metabolism
BP0536		exported protein (Pseudogene)	3.92717	4.75e-08	3.16031	1.53e-06	Pseudogene	Unclassified
BP0546		bacterioferritin	-4.00278	1.99e-06	-4.33392	3.92e-06	Cytoplasmic	Transport and binding proteins
BP0566		dioxygenase	3.12605	0.000788	2.20052	0.00328	Cytoplasmic	Energy metabolism
BP0598		conserved hypothetical protein	-1.66676	>0.05	-2.02683	0.00293	Cytoplasmic	DNA metabolism
BP0602		exported protein (Pseudogene)	1.89775	>0.05	2.30076	4.53e-05	Pseudogene	Unclassified
BP0623		conserved hypothetical protein (Pseudogene)	-3.71493	1.94e-08	-15.3714	3.3e-07	Pseudogene	Hypothetical proteins
BP0624		substrate-CoA ligase	-6.63057	8.91e-08	-27.8729	3.43e-07	Cytoplasmic	Fatty acid and phospholipid metabolism
BP0625		acyl-CoA dehydrogenase	-5.58665	2.13e-07	-23.6281	3.15e-07	Cytoplasmic	Fatty acid and phospholipid metabolism
BP0626		2-oxo acid dehydrogenases acyltransferase (pseudogene)	-5.60452	7.62e-07	-26.7033	2.3e-07	Pseudogene	Energy metabolism
BP0627		enoyl-CoA hydratase/isomerase	-5.42415	1.54e-07	-24.5222	1.24e-06	Cytoplasmic	Unclassified
BP0628		pyruvate dehydrogenase E1 beta subunit	-9.36695	5.53e-10	-26.0342	2.47e-07	Cytoplasmic	Central intermediary metabolism
BP0629	pdhA	pyruvate dehydrogenase E1 component, alpha subunit	-3.5619	4.73e-08	-16.3218	3.48e-06	Cytoplasmic	Unclassified
BP0641	tctC	Tripartite tricarboxylate transporter family receptor	-1.69437	>0.05	-2.51544	0.0119	Unknown	Cell envelope
BP0642		conserved hypothetical protein	-1.64756	>0.05	-2.9799	0.00783	Cytoplasmic	Unclassified
BP0661		acetyl-CoA synthetase	-2.72168	5.35e-07	-2.61478	>0.05	Cytoplasmic	Unclassified
BP0662		enoyl-CoA hydratase	-2.10922	1.71e-05	-2.6266	6.22e-05	Cytoplasmic	Fatty acid and phospholipid metabolism
BP0663		conserved hypothetical protein	-2.19419	1.28e-05	-2.06728	0.000102	Unknown	Hypothetical proteins
BP0665		thymidine diphosphoglucose 4,6-dehydratase	-2.38805	1.72e-05	-2.06084	0.00192	Cytoplasmic	Cell envelope
BP0666	glmS	glucosamine--fructose-6-phosphate aminotransferase [isomerizing]	-1.70624	>0.05	-3.44165	1.6e-07	Cytoplasmic	Central intermediary metabolism
BP0682	tctC	Tripartite tricarboxylate transporter family receptor	-1.76669	>0.05	-2.24742	0.000295	Periplasmic	Cell envelope
BP0683		4,5-dihydroxyphthalate decarboxylase	-1.63333	>0.05	-2.47658	0.00443	Cytoplasmic	Energy metabolism
BP0684		molybdopterin dehydrogenase (Pseudogene)	-2.22146	1.48e-05	-3.0682	0.000681	Pseudogene	Unclassified
BP0685		dehydrogenase/oxidase	-1.84831	>0.05	-2.54863	0.000556	Cytoplasmic	Central intermediary metabolism
BP0686		conserved hypothetical protein (Pseudogene)	-1.76317	>0.05	-2.3091	0.00342	Pseudogene	Hypothetical proteins
BP0713		membrane protein (Pseudogene)	-9.38673	1.25e-10	-9.18853	1.29e-07	Pseudogene	Cell envelope
BP0741		transcriptional regulator	1.65344	>0.05	2.71768	8.48e-05	Unknown	Regulatory functions
BP0744		transcriptional regulator	2.80051	9.2e-06	3.49397	1.12e-06	Periplasmic	Cellular processes
BP0760	cyaA	bifunctional hemolysin-adenylate cyclase precursor	123.524	7.34e-11	167.382	4.98e-11	Extracellular	Protein fate
BP0761	cyaB	cyclolysin secretion ATP-binding protein	28.4359	1.86e-10	24.3143	1.49e-08	Cytoplasmic Membrane	Protein fate
BP0762	cyaD	cyclolysin secretion protein	37.793	6.43e-11	46.2096	4.84e-11	Cytoplasmic Membrane	Unclassified
BP0763	cyaE	cyclolysin secretion protein	31.8809	7.75e-11	40.1033	9.79e-11	Outer Membrane	Unclassified
BP0777		Zinc-binding dehydrogenase	-1.83397	>0.05	-2.04687	0.000205	Cytoplasmic	Central intermediary metabolism
BP0782		exported protein	-1.55712	>0.05	-2.31804	0.00289	Unknown	Cell envelope
BP0835	lpxE	lipid A-1-phosphatase, lps	3.32198	5.52e-06	1.44669	>0.05	Cytoplasmic Membrane	Energy metabolism
BP0856	bfrD	TonB-dependent receptor for iron transport	88.3984	3.5e-12	133.05	3.8e-11	Outer Membrane	Transport and binding proteins
BP0857	bfrE	TonB-dependent receptor for iron transport	4.5062	SI <500	7.53168	2.64e-05	Outer Membrane	Transport and binding proteins
BP0870		exported protein	2.5874	9.73e-07	1.89133	>0.05	Unknown	Cell envelope
BP0874	vir-18	vir-repressed protein	-2.46964	2.68e-06	-3.92569	4.22e-06	Unknown	Unclassified
BP0878		phospholipase	-2.84546	1.41e-06	-7.53046	2.39e-07	Outer Membrane	Cellular processes
BP0893		hypothetical protein	2.17046	1.26e-05	-1.1948	>0.05	Unknown	Hypothetical proteins
BP0895		conserved hypothetical protein	-2.398	1.78e-07	-1.39797	>0.05	Unknown	Hypothetical proteins
BP0900		oxidoreductase	-4.62067	1.44e-07	-3.98107	5.26e-06	Cytoplasmic	Central intermediary metabolism
BP0901		oxidoreductase	-3.60693	5.87e-09	-3.46259	9.68e-07	Cytoplasmic	Central intermediary metabolism
BP0906		peptidase	1.64532	>0.05	2.25541	4.66e-06	Unknown	Unclassified
BP0907		lipoprotein (Pseudogene)	2.72975	8.02e-08	2.31852	1.44e-06	Pseudogene	Unclassified
BP0939		conserved hypothetical protein	-1.77825	>0.05	-2.27746	1.66e-05	Unknown	Unclassified
BP0965		antioxidant protein	2.14504	4.81e-07	2.15028	0.0011	Cytoplasmic	Unclassified
BP0966	sbp	sulfate-binding protein precursor	7.32394	3.36e-06	1.28239	>0.05	Periplasmic	Transport and binding proteins
BP0967	cysT	sulfate transport system permease protein (Pseudogene)	4.72373	1.44e-05	1.72955	>0.05	Pseudogene	Transport and binding proteins
BP0974		membrane protein	-3.84261	2.2e-08	-4.7596	8.12e-08	Cytoplasmic Membrane	Cell envelope
BP1001	pgk	phosphoglycerate kinase	-1.56934	>0.05	-2.21858	3.57e-06	Cytoplasmic	Energy metabolism
BP1002	fabI	enoyl-[acyl-carrier-protein] reductase [NADH]	-1.04908	>0.05	3.32034	0.000379	Cytoplasmic Membrane	Energy metabolism
BP1003	ackA	acetate kinase	-1.04472	>0.05	3.26781	0.000249	Cytoplasmic	Energy metabolism
BP1004		phosphate acetyl/butaryl transferase	-1.1755	>0.05	2.67292	0.00553	Unknown	Unclassified
BP1011	cbpA	curved DNA-binding protein	1.21977	>0.05	2.23736	2.55e-05	Cytoplasmic	Unclassified
BP1022	flhD	flagellar transcriptional activator FlbB	-6.48143	6.28e-08	-1.96705	>0.05	Cytoplasmic	Regulatory functions
BP1023	flhC	flagellar transcriptional activator FlhC	-7.14155	1.57e-07	-2.8005	0.0289	Cytoplasmic	Regulatory functions
BP1054	prn	pertactin precursor	114.199	1.76e-12	146.2	3.24e-08	Outer Membrane	Cell envelope
BP1055	cysG	siroheme synthase	4.71402	0.000109	1.7028	>0.05	Cytoplasmic	Biosynthesis of cofactors, prosthetic groups, and carriers
BP1056		membrane protein	2.03097	2.03e-06	1.77099	>0.05	Unknown	Cell envelope
BP1061		transglycosylase	-1.34533	>0.05	-2.31761	5.64e-05	Unknown	Cell envelope
BP1068	pstB	phosphate transport ATP-binding protein	1.05931	>0.05	-2.11041	0.00453	Cytoplasmic Membrane	Unclassified
BP1069	pstA	phosphate transport system permease protein	1.0089	>0.05	-2.36554	0.00731	Cytoplasmic Membrane	Unclassified
BP1070	pstC	phosphate transport system permease protein	1.12455	>0.05	-2.31756	0.0135	Cytoplasmic Membrane	Energy metabolism
BP1071	pstS	phosphate-binding periplasmic protein precursor	1.25308	>0.05	-2.93287	0.00891	Periplasmic	Transport and binding proteins
BP1072	ppk	polyphosphate kinase	-1.00684	>0.05	-2.64074	8.83e-05	Cytoplasmic Membrane	Central intermediary metabolism
BP1074		conserved hypothetical protein	-2.02804	8.89e-07	-2.46699	2.55e-06	Cytoplasmic	Hypothetical proteins
BP1112	bipA	outer membrane ligand binding protein	6.68975	2.64e-06	20.6825	8.95e-05	Outer Membrane	Cell envelope
BP1125	odhB	dihydrolipoamide succinyltransferase component of 2-oxoglutarate dehydrogenase complex	1.00688	>0.05	2.0549	0.000597	Cytoplasmic	Energy metabolism
BP1126	odhL	2-oxoglutarate dehydrogenase complex, E3 component	1.17427	>0.05	2.29251	0.000378	Cytoplasmic	Energy metabolism
BP1127		conserved hypothetical protein	1.24538	>0.05	2.38	0.00175	Cytoplasmic	Energy metabolism
BP1143	trpS	tryptophanyl-tRNA synthetase	1.27602	>0.05	2.21582	1.99e-05	Cytoplasmic	Protein synthesis
BP1148		conserved hypothetical protein	1.44869	>0.05	2.0581	0.00151	Unknown	Hypothetical proteins
BP1149	phbC	poly-beta-hydroxybutyrate polymerase	1.55082	>0.05	2.04487	4.47e-05	Cytoplasmic	Fatty acid and phospholipid metabolism
BP1152		fe iron uptake	2.30033	0.00398	4.59055	0.00131	Periplasmic	Transport and binding proteins
BP1153		exported protein	1.72127	>0.05	3.65575	0.00192	Unknown	Unclassified
BP1154		membrane protein	1.81853	>0.05	2.20717	0.0316	Cytoplasmic Membrane	Cell envelope
BP1155		regulatory protein	2.05925	>0.05	2.08948	0.0144	Cytoplasmic Membrane	Energy metabolism
BP1175		exported protein	2.72409	1.11e-07	4.46225	2.49e-08	Unknown	Cell envelope
BP1181	glnQ	amino acids ABC transporter, ATP-binding protein	3.07281	9.17e-06	2.01833	0.000645	Cytoplasmic Membrane	Transport and binding proteins
BP1182		amino acids ABC transporter, permease protein	8.55209	3.4e-09	10.3793	6.95e-09	Cytoplasmic Membrane	Unclassified
BP1183		amino acids ABC transporter, permease protein	6.77569	8.01e-08	9.59826	4.05e-09	Cytoplasmic Membrane	Unclassified
BP1184		solute-binding protein	7.28235	9.08e-09	9.08852	2.44e-07	Periplasmic	Unclassified
BP1185	aspC	aspartate aminotransferase	7.23687	8.03e-08	10.527	7.71e-08	Cytoplasmic	Amino acid biosynthesis
BP1186		aldolase	6.5238	1.07e-07	10.0628	5.42e-07	Cytoplasmic	Biosynthesis of cofactors, prosthetic groups, and carriers
BP1189		lipoprotein	3.06857	1.33e-07	1.89811	>0.05	Outer Membrane	Unclassified
BP1193		conserved hypothetical protein	-1.28007	>0.05	-2.08959	1.6e-05	Unknown	Unclassified
BP1196		exported protein	-1.04948	>0.05	-2.54042	5.61e-05	Unknown	Cell envelope
BP1198	clpB	ATP-dependent protease, ATPase subunit	-1.08963	>0.05	2.17435	0.000905	Cytoplasmic	Protein fate
BP1200	bapB	autotransporter (pseudogene)	10.6529	1.57e-10	12.2962	2.45e-07	Pseudogene	Unclassified
BP1201	tcfA	tracheal colonization factor precursor	292.353	2.02e-13	427.269	1.46e-09	Outer Membrane	Cellular processes
BP1202		TetR-family transcriptional regulator	-2.06502	3.73e-06	-1.46453	>0.05	Unknown	Regulatory functions
BP1203		conserved hypothetical protein	3.18113	6.59e-08	4.98198	SI <500	Unknown	Transport and binding proteins
BP1204		conserved hypothetical protein	3.77622	1.43e-08	7.71529	SI <500	Cytoplasmic	Unclassified
BP1205		conserved hypothetical protein	3.01794	5.87e-07	5.20969	4.14e-05	Unknown	Hypothetical proteins
BP1222		short-chain dehydrogenase	-1.15178	>0.05	-2.01447	3.1e-05	Cytoplasmic	Unclassified
BP1229		exported protein	2.46371	1.22e-05	-1.26383	>0.05	Unknown	Unclassified
BP1240		conserved hypothetical protein	-3.28153	SI <500	-3.81025	4.72e-07	Cytoplasmic	Biosynthesis of cofactors, prosthetic groups, and carriers
BP1241		conserved hypothetical protein	-1.82455	>0.05	-2.12041	1.57e-05	Unknown	Unclassified
BP1242		LysR-family transcriptional regulator	-2.36669	1.6e-07	-2.14392	3.46e-05	Cytoplasmic	Regulatory functions
BP1251	ptxB-like	toxin, ptxB,C-like	76.8278	8.98e-12	100.585	1.84e-08	Unknown	Cellular processes
BP1252		exported protein	62.7083	8.12e-11	66.9418	9.63e-10	Unknown	Cell envelope
BP1256		carboxymethylenebutenolidase	-3.00265	1.56e-08	-2.12373	0.000183	Unknown	Energy metabolism
BP1273	livF	high-affinity branched-chain amino acid transport, ATP-binding protein	-1.97765	>0.05	-3.28295	2.24e-05	Cytoplasmic	Transport and binding proteins
BP1274	livG	high-affinity branched-chain amino acid transport, ATP-binding protein	-1.98668	>0.05	-3.31065	8.76e-06	Cytoplasmic	Unclassified
BP1275	livM	high-affinity branched-chain amino acid transport system, permease protein	-1.95049	>0.05	-2.76099	4.02e-05	Cytoplasmic Membrane	Transport and binding proteins
BP1276	livH	high-affinity branched-chain amino acid transport system, permease protein	-1.49248	>0.05	-2.39892	6.97e-05	Cytoplasmic Membrane	Unclassified
BP1277	livJ	leu/ile/val-binding protein precursor	-1.46592	>0.05	-2.33516	4.05e-05	Periplasmic	Transport and binding proteins
BP1286		conserved hypothetical protein	8.17659	2.37e-06	2.15364	>0.05	Unknown	Hypothetical proteins
BP1302		exported protein	-2.74052	1.02e-06	-10.3571	6.9e-09	Unknown	Cell envelope
BP1303		conserved hypothetical protein (Pseudogene)	-2.93564	2.88e-07	-11.1012	8.99e-07	Pseudogene	Cell envelope
BP1305		conserved hypothetical protein	-1.84889	>0.05	-2.95234	6.29e-06	Cytoplasmic	Amino acid biosynthesis
BP1310		membrane protein (Pseudogene)	-2.30392	3.47e-06	-6.71807	1.15e-08	Pseudogene	Transcription
BP1311		membrane protein	-4.60813	4.54e-09	-6.02363	3.49e-07	Cytoplasmic Membrane	Cell envelope
BP1312		metalloprotease (Pseudogene)	-3.73135	9.63e-08	-2.96759	4.82e-06	Pseudogene	Unclassified
BP1313		conserved hypothetical protein	-7.22403	4.03e-07	-10.231	2.33e-08	Unknown	Protein fate
BP1314		exported protein	-2.64991	1.25e-07	-1.15093	>0.05	Unknown	Unclassified
BP1318		membrane protein	2.50484	8.69e-07	4.40492	6.56e-08	Cytoplasmic Membrane	Unclassified
BP1319		GntR-family transcriptional regulator	1.30753	>0.05	3.30742	2.56e-05	Cytoplasmic	Regulatory functions
BP1320		conserved hypothetical protein	1.25465	>0.05	2.4393	0.000892	Cytoplasmic	Hypothetical proteins
BP1321	pdxK	pyridoxine kinase	1.49957	>0.05	2.16033	9.23e-05	Cytoplasmic	Biosynthesis of cofactors, prosthetic groups, and carriers
BP1322		two-component sensor histidine kinase (Pseudogene)	-2.53861	>0.05	-3.68974	0.000111	Pseudogene	Regulatory functions
BP1357	leuC	3-isopropylmalate dehydratase large subunit (Pseudogene)	-1.58062	>0.05	-2.28532	0.00221	Pseudogene	Amino acid biosynthesis
BP1358	tctC	Tripartite tricarboxylate transporter family receptor	-2.29947	0.000558	-5.53475	0.000376	Unknown	Unclassified
BP1362		amino-acid ABC transporter, ATP-binding protein	3.60338	2.13e-05	1.50659	>0.05	Cytoplasmic Membrane	Transport and binding proteins
BP1363		amino-acid ABC transporter, permease protein	6.21188	4.02e-06	2.99534	>0.05	Cytoplasmic Membrane	Transport and binding proteins
BP1364		amino-acid ABC transporter, periplasmic amino acid-binding protein	4.1746	1.4e-06	1.83252	>0.05	Periplasmic	Transport and binding proteins
BP1372	flgA	flagella basal body P-ring formation protein	1.21486	>0.05	2.7798	1.71e-05	Periplasmic	Central intermediary metabolism
BP1487	smoM	periplasmic solute-binding protein	2.57629	1.66e-06	2.77144	0.000136	Unknown	Unclassified
BP1495		conserved hypothetical protein	14.7222	1.13e-09	14.4079	5.54e-08	Unknown	Hypothetical proteins
BP1496		two-component response regulator	15.1315	1.65e-09	24.5043	1.77e-09	Cytoplasmic	Regulatory functions
BP1512		conserved hypothetical protein	1.27101	>0.05	2.16828	0.00483	Unknown	Unclassified
BP1532		amino acid-binding periplasmic protein	-1.70693	>0.05	-2.31051	0.000506	Periplasmic	Transport and binding proteins
BP1533		inner membrane component of binding-protein-dependent transport system	-1.91875	>0.05	-3.26676	4.94e-05	Cytoplasmic Membrane	Cell envelope
BP1534		ATP-binding component of ABC transporter	-1.84764	>0.05	-2.87376	4.27e-05	Cytoplasmic Membrane	Transport and binding proteins
BP1565		conserved hypothetical protein	-1.30254	>0.05	-2.09788	1.15e-05	Unknown	Hypothetical proteins
BP1568	fim3	serotype 3 fimbrial subunit precursor	3.10024	5.2e-07	1.76947	>0.05	Extracellular	Cell envelope
BP1579		cytochrome C	2.09793	0.00393	-1.22195	>0.05	Periplasmic	Energy metabolism
BP1581		oxidoreductase	-2.60932	3.75e-06	-4.79026	9.64e-07	Unknown	Central intermediary metabolism
BP1582		exported protein	-2.08716	8.89e-07	-1.95232	>0.05	Unknown	Unclassified
BP1599		LysR-family transcriptional regulator	1.2719	>0.05	2.06569	0.000841	Cytoplasmic	Regulatory functions
BP1605	afuA	fbpA: iron binding protein	2.24152	0.00734	3.90184	0.0164	Periplasmic	Unclassified
BP1618	tviD	N-terminal region of capsular polysaccharide biosynthesis protein (partial)	-71.8345	2.6e-10	-95.595	6.77e-10	Cytoplasmic	Cell envelope
BP1619		hypothetical protein	-103.445	4.63e-12	-174.831	8.43e-11	Cytoplasmic	Hypothetical proteins
BP1623	kpsM	polysialic acid transport protein	-13.4757	SI <500	-108.98	9e-11	Cytoplasmic Membrane	Cell envelope
BP1624	kpsT	polysialic acid transport ATP-binding protein	-10.3153	SI <500	-84.1693	2.47e-10	Cytoplasmic	Transport and binding proteins
BP1625	kpsE	capsule polysaccharide export inner-membrane protein	-19.7647	7.94e-10	-158.758	5.22e-11	Unknown	Cell envelope
BP1626	wbpT	capsular polysaccharide biosynthesis protein	-19.7574	3.29e-11	-143.602	7.76e-11	Cytoplasmic	Cell envelope
BP1627	vipC	capsular polysaccharide biosynthesis protein	-35.1021	7.06e-11	-172.967	6.29e-11	Cytoplasmic	Unclassified
BP1628	wza	capsular polysaccharide export protein	-36.5272	9.55e-10	-256.328	4.56e-11	Outer Membrane	Cell envelope
BP1629	wbpO	lps o-antigen	-77.4089	4.63e-10	-254.545	8.57e-11	Cytoplasmic	Cell envelope
BP1630	wbpP	capsular polysaccharide biosynthesis protein	-1.93242	>0.05	-4.31498	8.32e-08	Cytoplasmic	Unclassified
BP1631	wcbA	capsular polysaccharide export protein	-23.6681	1.68e-10	-124.188	8.87e-11	Cytoplasmic	Cell envelope
BP1632	kpsS	capsular polysaccharide export protein (Pseudogene)	-15.1299	1.63e-09	-56.9938	1.62e-10	Pseudogene	Cell envelope
BP1690		exported protein (Pseudogene)	-1.74845	>0.05	-3.8571	4.01e-06	Pseudogene	Unclassified
BP1705		exported protein	-11.8796	1.5e-10	-6.46185	4.27e-06	Unknown	Cell envelope
BP1707		ABC-transport protein, ATP-binding component	2.28222	0.000948	1.409	>0.05	Cytoplasmic Membrane	Transport and binding proteins
BP1708		exported protein	3.33277	0.000189	2.05366	>0.05	Unknown	Cell envelope
BP1709		permease of ABC transporter	2.6201	0.000707	1.58176	>0.05	Cytoplasmic Membrane	Transport and binding proteins
BP1710		substrate-binding protein (Pseudogene)	2.08167	0.000671	1.49876	>0.05	Pseudogene	Transport and binding proteins
BP1713	trxC	thioredoxin 2	2.06847	3.83e-06	1.24575	>0.05	Cytoplasmic	Energy metabolism
BP1727		exported protein	-1.08817	>0.05	4.79711	0.00575	Unknown	Unclassified
BP1728		glutaredoxin	-1.17829	>0.05	6.73711	0.00613	Unknown	Cell envelope
BP1729		pyridine nucleotide-disulfide oxidoreductase	-1.34212	>0.05	8.36699	0.0166	Unknown	Energy metabolism
BP1734		ATP-binding ABC transporter protein (Pseudogene)	2.56186	6.6e-06	-1.19179	>0.05	Pseudogene	Transport and binding proteins
BP1736		exported protein	-9.2279	6.66e-09	-18.2111	2.69e-09	Periplasmic	Cellular processes
BP1737		membrane protein	-10.4467	2.2e-08	-17.3723	6.29e-08	Cytoplasmic Membrane	Unclassified
BP1738		conserved hypothetical protein	-7.97183	2.09e-09	-14.8438	2.68e-08	Unknown	Unclassified
BP1747		conserved hypothetical protein	-2.33725	3.29e-06	-3.09651	2.91e-06	Unknown	Hypothetical proteins
BP1749		AsnC-family transcriptional regulator	-1.26765	>0.05	2.20846	0.00591	Cytoplasmic	Regulatory functions
BP1766		exported protein	-2.12096	0.000762	-1.92426	>0.05	Unknown	Cell envelope
BP1798		DNA-binding protein	-1.50768	>0.05	-2.34148	7.03e-05	Unknown	Biosynthesis of cofactors, prosthetic groups, and carriers
BP1799	iscS	cysteine desulfurase	-1.49438	>0.05	-2.13302	0.00103	Cytoplasmic	Biosynthesis of cofactors, prosthetic groups, and carriers
BP1800	iscU	[Fe-S] cluster formation/repair protein	-1.45832	>0.05	-2.20722	0.0114	Cytoplasmic	Biosynthesis of cofactors, prosthetic groups, and carriers
BP1811	kdgT	2-keto-3-deoxygluconate permease (Pseudogene)	-3.47247	1.76e-06	-4.15757	1.52e-06	Pseudogene	Transport and binding proteins
BP1818	dadA	D-amino acid dehydrogenase small subunit	-1.59614	>0.05	-2.36202	1.08e-05	Cytoplasmic Membrane	Energy metabolism
BP1853		glutamine transport system permease (Pseudogene)	2.47383	1.21e-05	1.80803	>0.05	Pseudogene	Amino acid biosynthesis
BP1876	bvgR	regulatory protein BvgR	22.6367	2.91e-11	40.7388	1.6e-10	Unknown	Unclassified
BP1877	bvgS	virulence sensor protein	7.81041	1.33e-09	24.4703	4.52e-09	Cytoplasmic Membrane	Cellular processes
BP1878	bvgA	virulence factors transcription regulator	8.01763	8.29e-10	15.062	1.2e-08	Cytoplasmic	Regulatory functions
BP1879	fhaB	filamentous hemagglutinin/adhesin	184.774	6.57e-13	246.968	5.29e-11	Outer Membrane	Cellular processes
BP1880	fimA	fimbrial protein (pseudogene)	239.77	2.31e-13	361.566	1.62e-10	Pseudogene	Unclassified
BP1881	fimB	chaperone protein	144.86	1.75e-12	267.825	1.54e-10	Periplasmic	Unclassified
BP1882	fimC	outer membrane usher protein precursor	115.653	8.56e-13	189.358	5.04e-11	Outer Membrane	Unclassified
BP1883	fimD	fimbrial adhesin	136.14	8.08e-13	240.06	2.61e-09	Extracellular	Cell envelope
BP1884	fhaC	hemolysin activator-like protein	66.9367	1.46e-12	72.7062	5.06e-11	Outer Membrane	Cellular processes
BP1885		conserved hypothetical protein (Pseudogene)	-1.50492	>0.05	-2.58682	0.000808	Pseudogene	Cell envelope
BP1893		LysR-family transcriptional regulator (Pseudogene)	1.07232	>0.05	-4.5639	1.06e-05	Pseudogene	Unclassified
BP1894		conserved hypothetical protein	1.31495	>0.05	-3.38186	0.0018	Cytoplasmic	Hypothetical proteins
BP1896		conserved hypothetical protein	1.04057	>0.05	2.01657	9.85e-05	Cytoplasmic	Hypothetical proteins
BP1983		extracellular solute-binding protein	1.96555	>0.05	2.19671	5.18e-06	Periplasmic	Transport and binding proteins
BP1984		oligopeptide transport system permease protein	2.04967	6.61e-06	2.20678	2.5e-06	Cytoplasmic Membrane	Transport and binding proteins
BP1991		membrane protein	-8.28785	1.43e-07	-6.21997	1.64e-05	Cytoplasmic Membrane	Cell envelope
BP1992		membrane protein	-7.96655	5.82e-10	-4.75042	6.27e-07	Cytoplasmic Membrane	Cell envelope
BP1998	t2ss	bacterial type II secretion system protein (pseudogene)	-5.7536	1.23e-08	-3.42682	SI <500	Pseudogene	Protein fate
BP2002		exported protein (pseudogene)	-7.64003	2.31e-07	-6.1442	2.79e-06	Pseudogene	Cell envelope
BP2004		response regulator	-4.96117	2.02e-08	-4.24419	SI <500	Cytoplasmic	Regulatory functions
BP2015		lipoprotein	2.68998	2.32e-07	2.7393	1.19e-05	Outer Membrane	Cellular processes
BP2019		lipoprotein	-4.81436	1.95e-08	-12.9071	1.86e-07	Cytoplasmic Membrane	Cell envelope
BP2020		hypothetical protein	-9.63625	8.05e-08	-23.4725	2.28e-07	Unknown	Hypothetical proteins
BP2029	tnp	transposase	-2.41952	5.95e-07	-5.10191	6.8e-07	Cytoplasmic	Unclassified
BP2055		periplasmic substrate-binding protein	-2.28702	8.3e-06	-3.74525	5.65e-05	Periplasmic	Transport and binding proteins
BP2056		binding-protein-dependent transport protein	-2.39196	2.21e-05	-3.94634	1.04e-06	Cytoplasmic Membrane	Unclassified
BP2057		ABC-transporter ATP-binding protein	-2.57536	5.42e-05	-4.25498	2.12e-06	Cytoplasmic Membrane	Transport and binding proteins
BP2069		transmembrane component of ABC transporter (pseudogene)	-1.56555	>0.05	-2.25609	0.000171	Pseudogene	Cell envelope
BP2070		ABC-transporter ATP-binding component	-1.65913	>0.05	-3.32141	1.61e-06	Cytoplasmic Membrane	Transport and binding proteins
BP2072		lipoprotein	1.33776	>0.05	2.46988	0.00449	Unknown	Cell envelope
BP2073		conserved hypothetical protein	1.48364	>0.05	3.00522	0.00158	Cytoplasmic	Cell envelope
BP2132		conserved hypothetical protein	-6.31424	2.17e-09	-10.802	1.3e-08	Unknown	Unclassified
BP2133		transmembrane efflux protein	-5.10822	SI <500	-10.2865	6.22e-08	Cytoplasmic Membrane	Cell envelope
BP2134		conserved hypothetical protein	-4.34148	1.34e-07	-10.849	1.09e-07	Cytoplasmic	Unclassified
BP2141		exported protein	24.4421	4.59e-10	42.1613	1.65e-07	Unknown	Cell envelope
BP2142		gntR-family transcriptional regulator	2.0252	7.41e-07	4.17299	1.64e-05	Cytoplasmic	Regulatory functions
BP2147		exported protein	12.3007	2.06e-10	14.3533	1.87e-09	Unknown	Unclassified
BP2148		conserved hypothetical protein	-6.22119	5.13e-08	-11.3501	1.64e-07	Unknown	Hypothetical proteins
BP2150		conserved hypothetical protein	-1.72088	>0.05	-2.52951	1.22e-05	Unknown	Protein fate
BP2158		sigma-54-dependent transcriptional regulator	-4.25224	1.1e-06	-4.00013	1.88e-06	Cytoplasmic	Regulatory functions
BP2174		lipoprotein	-2.04786	0.000144	1.1073	>0.05	Unknown	Unclassified
BP2183		conserved hypothetical protein	10.1626	9.19e-10	17.3082	4.08e-09	Cytoplasmic	Unclassified
BP2210		amino acid dehydrogenase subunit	-10.6103	1.64e-08	-3.18455	SI <500	Cytoplasmic Membrane	Central intermediary metabolism
BP2215	ectA	L-2,4-diaminobutyric acid acetyltransferase	-1.9783	>0.05	-5.78935	0.00312	Cytoplasmic	Cellular processes
BP2219		cell surface protein	-1.30065	>0.05	-2.0977	6.23e-05	Unknown	Cell envelope
BP2226	btrV	anti-sigma factor antagonist	27.8154	4.66e-11	25.3792	1.55e-09	Unknown	Transcription
BP2227	btrW	anti-sigma factor	26.2679	7.23e-10	34.2896	1.58e-10	Unknown	Unclassified
BP2228	alr	alanine racemase, catabolic	12.7356	8.36e-10	11.7845	SI <500	Cytoplasmic	Cell envelope
BP2231		t3ss exported protein	27.2213	3.36e-09	22.3122	5.13e-06	Unknown	Hypothetical proteins
BP2233		type III secretion chaperone	37.518	1.17e-11	33.9215	2.75e-09	Unknown	Hypothetical proteins
BP2234	brpL	RNA polymerase sigma factor	123.095	4.85e-13	255.953	1.26e-09	Cytoplasmic	Transcription
BP2235	bscC	type III secretion protein	51.2085	6.22e-13	55.9627	3.2e-10	Outer Membrane	Cell envelope
BP2236	bscW	type III secretion chaperone	32.116	5.09e-12	26.21	2.32e-10	Unknown	Hypothetical proteins
BP2237	bscU	type III secretion protein	41.4465	6.69e-12	50.7474	2.61e-09	Cytoplasmic Membrane	Protein fate
BP2238	bscT	type III secretion protein	49.8583	1.5e-12	47.7258	1.81e-08	Cytoplasmic Membrane	Protein fate
BP2239	bscS	type III secretion protein	5.58038	0.000108	6.66316	7.67e-06	Cytoplasmic Membrane	Unclassified
BP2240	bscR	type III secretion protein	41.1922	1.28e-10	54.7528	8.08e-11	Cytoplasmic Membrane	Unclassified
BP2241	bscQ	type III secretion protein	56.7761	6.83e-12	68.1893	5.25e-11	Unknown	Unclassified
BP2243	bscP	type III secretion protein	38.5405	2.64e-08	65.656	2.45e-10	Unknown	Hypothetical proteins
BP2244	bscO	type III secretion protein	15.2159	SI <500	26.4017	1.31e-09	Cytoplasmic	Unclassified
BP2245	bscN	ATP synthase in type III secretion system	26.3698	1.1e-11	32.1275	3.8e-09	Cytoplasmic	Unclassified
BP2246	bscL	type III secretion protein	34.1901	9.15e-12	43.1982	5.75e-10	Cytoplasmic	Unclassified
BP2247	bscK	conserved hypothetical protein	33.2236	3.31e-11	47.663	4.58e-09	Cytoplasmic Membrane	Unclassified
BP2248	bscJ	type III secretion protein	28.4806	2.5e-11	28.8676	6.71e-10	Outer Membrane	Unclassified
BP2249	bscI	type III secretion protein	17.3956	2.64e-10	14.7694	3.47e-08	Unknown	Energy metabolism
BP2250	bcr4	type III secretion protein	29.8269	4.59e-10	33.9143	3.87e-08	Unknown	Unclassified
BP2251	bcrH2	type III secretion chaperone	46.7896	4.38e-09	52.1309	1.78e-08	Unknown	Hypothetical proteins
BP2252	bopB	type III secretion system outer protein B	23.5866	6.85e-09	18.4093	6.96e-07	Cytoplasmic Membrane	Cell envelope
BP2253	bopD	type III secretion system outer protein D	28.9605	2.47e-09	24.8167	1.54e-06	Unknown	Cell envelope
BP2254	bcrH1	type III secretion chaperone	23.9784	1.25e-09	14.1918	1.44e-06	Cytoplasmic	Unclassified
BP2255		type III secretion protein	22.8602	3.86e-10	16.9942	3.57e-07	Cytoplasmic	Hypothetical proteins
BP2256	bsp22	type III secretion secretion tip protein	26.7078	1.46e-09	27.2561	7.69e-08	Unknown	Hypothetical proteins
BP2257	bopN	type III secretion outer protein N, effector	18.5095	1.79e-09	17.8632	4.77e-08	Unknown	Cell envelope
BP2260		type III secretion protein	21.0315	3.03e-09	12.6362	5.33e-06	Unknown	Hypothetical proteins
BP2261	bcrD	type III secretion pore protein	35.88	6.32e-11	58.8146	2.96e-08	Cytoplasmic Membrane	Cell envelope
BP2262	bscD	type III secretion protein	25.5612	3.14e-10	49.6169	6.9e-09	Cytoplasmic Membrane	Unclassified
BP2263	bscE	type III secretion protein	70.3517	7.96e-12	108.403	2.68e-09	Unknown	Hypothetical proteins
BP2264	bscF	type III secretion protein	63.0489	1.47e-11	114.129	1.94e-08	Unknown	Unclassified
BP2265		type III secretion chaperone	8.23429	3.35e-08	6.84231	3.33e-06	Cytoplasmic Membrane	Hypothetical proteins
BP2315	vag8	autotransporter	237.984	6.47e-13	158.989	9.56e-10	Outer Membrane	Unclassified
BP2352		periplasmic substrate-binding transport protein	-3.32723	1.2e-07	-3.309	0.000242	Periplasmic	Transport and binding proteins
BP2366	prpB	methylisocitrate lyase (pseudogene)	-2.71594	2.64e-06	-2.80532	8.93e-07	Pseudogene	Unclassified
BP2385	ftsB	conserved inner membrane protein	-1.99311	>0.05	-2.1662	0.000123	Cytoplasmic Membrane	Unclassified
BP2397		ABC transporter ATP-binding subunit	3.00134	4.7e-08	1.26485	>0.05	Cytoplasmic Membrane	Transport and binding proteins
BP2398		L-asparaginase	3.45109	2.09e-06	1.59601	>0.05	Periplasmic	Energy metabolism
BP2399		transcriptional regulator	3.56391	1.61e-06	2.47227	0.00023	Cytoplasmic	Regulatory functions
BP2403		electron transfer flavoprotein-ubiquinone oxidoreductase	-2.2544	1.55e-07	-1.93454	>0.05	Cytoplasmic	Energy metabolism
BP2404		conserved hypothetical protein	-2.4831	1.25e-06	-2.43313	2.41e-05	Cytoplasmic	Hypothetical proteins
BP2413		lipoprotein	-3.97929	6.02e-09	-4.9888	1.44e-05	Unknown	Cell envelope
BP2416	cysB	LysR-family transcriptional regulator	2.19333	0.000212	-1.3253	>0.05	Cytoplasmic	Regulatory functions
BP2468	vrg-6	Virulence protein	-4.35199	1.19e-08	-11.5726	9e-09	Unknown	Unclassified
BP2486		exported protein	4.52051	1.24e-07	4.48826	2.89e-06	Cytoplasmic Membrane	Cell envelope
BP2487		hypothetical protein	-4.80854	SI <500	-6.19362	1.23e-08	Cytoplasmic	Hypothetical proteins
BP2488	icd	isocitrate dehydrogenase [NADP]	-1.552	>0.05	-2.01567	5.41e-06	Cytoplasmic	Energy metabolism
BP2491		cytochrome	-1.02764	>0.05	2.3034	6.01e-06	Periplasmic	Energy metabolism
BP2496	arsS	arsR-family transcriptional regulator	-2.71649	1.3e-05	-3.41803	4.69e-05	Unknown	Hypothetical proteins
BP2497		zinc protease	4.18354	4.04e-08	2.52577	1.71e-05	Outer Membrane	Protein fate
BP2510	murB	UDP-N-acetylenolpyruvoylglucosamine reductase	-1.96457	>0.05	-2.13649	3.09e-05	Cytoplasmic	Cell envelope
BP2539		integral membrane protein	-2.48761	8.63e-07	-1.50178	>0.05	Cytoplasmic Membrane	Cell envelope
BP2560		exported protein	2.20978	0.00448	-1.4179	>0.05	Cytoplasmic Membrane	Unclassified
BP2569		lipoprotein	-5.5422	3.39e-08	-11.3023	3.48e-08	Unknown	Cell envelope
BP2571		transcriptional regulatory protein	-1.50869	>0.05	-2.38603	0.00117	Unknown	Regulatory functions
BP2622	hipA	HipA-like protein	-1.033	>0.05	-2.31732	0.0021	Cytoplasmic	Unclassified
BP2647	tctC	Tripartite tricarboxylate transporter family receptor	-2.09242	5.58e-06	-2.39929	0.000792	Cytoplasmic Membrane	Cell envelope
BP2652		exported protein	4.93882	1.24e-08	2.09891	3.25e-06	Unknown	Energy metabolism
BP2669		integral membrane protein	-2.07133	6.57e-05	-7.84075	0.0312	Cytoplasmic Membrane	Cell envelope
BP2671		exported protein	-4.07527	1.75e-07	-16.0335	3.14e-07	Periplasmic	Transport and binding proteins
BP2674	fimX	fimbrial protein	14.9659	6.93e-10	9.17398	1.13e-08	Extracellular	Cell envelope
BP2675	paaK	phenylacetate-coenzyme A ligase	-2.08867	1.98e-06	-3.05181	1.64e-06	Cytoplasmic	Unclassified
BP2676	paaI	phenylacetic acid degradation protein	-1.90896	>0.05	-2.25025	1.41e-05	Unknown	Unclassified
BP2677	paaG	enoyl-CoA hydratase	-1.88332	>0.05	-2.27417	6.53e-05	Cytoplasmic	Central intermediary metabolism
BP2678		oxidoreductase	-1.6343	>0.05	-2.04865	1.35e-05	Cytoplasmic	Unclassified
BP2682	paaC	phenylacetic acid degradation protein	-2.25253	5.74e-07	-2.80651	3.5e-06	Cytoplasmic	Unclassified
BP2683	paaB	phenylacetic acid degradation protein	-1.75172	>0.05	-2.39139	0.00161	Unknown	Central intermediary metabolism
BP2722		membrane transport ATPase	-5.15663	0.00871	-3.14523	0.0129	Cytoplasmic Membrane	Transport and binding proteins
BP2731		ubiquinol oxidase subunit II (pseudogene)	-1.5328	>0.05	-2.16568	0.0023	Pseudogene	Energy metabolism
BP2732		membrane transport protein	-3.12022	1.1e-06	-1.91425	>0.05	Cytoplasmic Membrane	Transport and binding proteins
BP2738	bapC	autotransporter (pseudogene)	8.73659	SI <500	11.0566	2.62e-08	Pseudogene	Unclassified
BP2746		ABC transport protein, inner membrane component	1.67257	>0.05	2.24333	0.00228	Cytoplasmic Membrane	Unclassified
BP2747		ABC transport solute-binding protein	1.87048	>0.05	2.25659	0.0076	Periplasmic	Unclassified
BP2757	scoF	cold-shock protein	-2.98605	2.14e-08	-3.67514	8.04e-06	Cytoplasmic	Unclassified
BP2772		membrane protein	1.48524	>0.05	3.17373	0.000157	Periplasmic	Cell envelope
BP2779		dihydroxy-acid dehydratase (pseudogene)	-6.93496	1.89e-10	-25.0929	5.45e-09	Pseudogene	Amino acid biosynthesis
BP2780		malate dehydrogenase	-6.51827	9.22e-10	-25.4351	1.39e-09	Cytoplasmic	Unclassified
BP2782		lipoprotein	-16.8484	1.74e-10	-38.0855	8.15e-11	Unknown	Cell envelope
BP2802	tctC	Tripartite tricarboxylate transporter family receptor	-1.37604	>0.05	-2.09605	0.00582	Unknown	Unclassified
BP2803		integral membrane protein	-4.91415	6.37e-08	-9.44815	7.13e-08	Cytoplasmic Membrane	Cell envelope
BP2811	fadD	long-chain-fatty-acid--CoA ligase	-2.7248	3.18e-08	-2.16714	5.98e-06	Unknown	Fatty acid and phospholipid metabolism
BP2816		ABC transport protein, ATP-binding component	3.5329	5.47e-05	1.15733	>0.05	Cytoplasmic Membrane	Unclassified
BP2817		ABC transport protein, inner membrane component	4.66451	1.35e-05	1.16205	>0.05	Cytoplasmic Membrane	Transport and binding proteins
BP2818		exported protein	3.26574	9.27e-06	1.74334	>0.05	Cytoplasmic Membrane	DNA metabolism
BP2841		short-chain dehydrogenase	1.54308	>0.05	2.12237	0.00325	Cytoplasmic	Central intermediary metabolism
BP2842		hypothetical protein (pseudogene)	-1.62693	>0.05	-2.12088	0.000856	Pseudogene	Unclassified
BP2860		cation-transporting ATPase	1.27878	>0.05	5.44713	0.0178	Cytoplasmic Membrane	Energy metabolism
BP2866		exported protein (pseudogene)	-2.47543	6.65e-05	-2.49538	0.000101	Pseudogene	Cell envelope
BP2869		conserved hypothetical protein	1.47184	>0.05	3.59667	9.86e-06	Cytoplasmic	Hypothetical proteins
BP2871		hypothetical protein	6.92482	1.69e-07	9.54558	2.17e-06	Unknown	Hypothetical proteins
BP2872		AsnC-family transcriptional regulator	1.36348	>0.05	2.60682	0.0321	Cytoplasmic	Regulatory functions
BP2873	tctC	Tripartite tricarboxylate transporter family receptor	1.74114	>0.05	2.37576	0.00462	Periplasmic	Unclassified
BP2885		exported protein	-1.73818	>0.05	-2.23129	0.000247	Cytoplasmic Membrane	Unclassified
BP2886		lipoprotein	-3.31514	8.93e-07	-9.6556	4.2e-08	Unknown	Cell envelope
BP2887		hypothetical protein	2.07161	9.09e-06	1.48093	>0.05	Cytoplasmic	Unclassified
BP2904	glcE	glycolate oxidase subunit	-2.00389	>0.05	-6.64248	3.12e-07	Cytoplasmic	Unclassified
BP2905	glcD	glycolate oxidase subunit	-1.43202	>0.05	-2.84681	3.57e-05	Cytoplasmic	Central intermediary metabolism
BP2907	fhaL	adhesin	38.4658	1.07e-12	38.8056	1.91e-08	Outer Membrane	Cellular processes
BP2911	bph3	DNA-binding protein (histone)	3.42906	1.05e-07	3.58333	5.34e-07	Unknown	Unclassified
BP2922	bfrG	TonB-dependent receptor	1.61666	>0.05	-12.2187	0.0326	Outer Membrane	Cellular processes
BP2923		lipoprotein	-3.75713	3.54e-05	-5.66629	2.56e-05	Unknown	Cell envelope
BP2924		exported protein	234.87	2.5e-11	456.763	5.62e-11	Periplasmic	Cell envelope
BP2925		conserved hypothetical protein	135.585	9.72e-11	243.118	1.16e-10	Cytoplasmic	Unclassified
BP2926		conserved hypothetical protein	20.4299	4.34e-09	16.7019	4.03e-07	Unknown	Hypothetical proteins
BP2927		integral membrane protein	66.763	1.71e-12	90.8221	9.35e-11	Cytoplasmic Membrane	Cell envelope
BP2934		two component system response regulator	4.3219	9.15e-09	3.15466	2.47e-07	Cytoplasmic	Regulatory functions
BP2935		two component system, histidine kinase	6.44782	6.88e-08	4.46645	4.07e-07	Cytoplasmic Membrane	Regulatory functions
BP2936		exported protein	61.9675	5.73e-11	49.5457	1.02e-07	Cytoplasmic Membrane	Cell envelope
BP2940		integral membrane protein	2.71162	3.12e-06	2.62537	0.002	Cytoplasmic Membrane	Cell envelope
BP2963		exported solute binding protein	-2.01117	1.11e-07	-1.29714	>0.05	Unknown	Unclassified
BP2979		membrane transport protein	-1.21491	>0.05	-2.04335	0.000169	Cytoplasmic Membrane	Transport and binding proteins
BP2980		lipoprotein	-2.72672	2.66e-07	-6.73078	1.36e-07	Unknown	Cell envelope
BP3007		conserved hypothetical protein	1.7831	>0.05	4.59209	1.52e-05	Unknown	Energy metabolism
BP3008	grp	glutamate uptake regulatory protein	2.71343	1.72e-07	3.29781	1.05e-05	Cytoplasmic	Unclassified
BP3009		D-amino acid dehydrogenase small subunit	2.0133	1.15e-06	2.71471	1.36e-05	Cytoplasmic Membrane	Energy metabolism
BP3051	bctA2	inner membrane protein, tct, bug, family	-2.16687	2.68e-06	-3.07848	0.000105	Cytoplasmic Membrane	Cell envelope
BP3063		aminohydrolase	-2.12107	>0.05	-3.40582	1.3e-05	Cytoplasmic	Energy metabolism
BP3080		periplasmic solute binding protein	1.8472	>0.05	2.25877	0.0146	Cytoplasmic Membrane	Transport and binding proteins
BP3086	hslV	ATP-dependent protease heat shock protein	2.16567	0.000303	1.1998	>0.05	Cytoplasmic	Protein fate
BP3088		exported protein	-1.08357	>0.05	-2.04137	3.05e-05	Unknown	Energy metabolism
BP3096		hydrolase	3.83343	0.0416	4.23218	SI <500	Unknown	Central intermediary metabolism
BP3131		oxygenase	-1.99361	>0.05	-2.60768	6.78e-07	Cytoplasmic	Energy metabolism
BP3132		conserved hypothetical protein	-2.00887	2.1e-06	-2.78609	0.00193	Unknown	Hypothetical proteins
BP3137		two-component system sensor protein	1.80414	>0.05	2.23324	0.000431	Cytoplasmic Membrane	Regulatory functions
BP3139		oxidoreductase	1.84238	>0.05	2.12343	2.25e-05	Cytoplasmic	Energy metabolism
BP3140		hypothetical protein	2.2489	3.09e-05	4.09127	5.78e-06	Cytoplasmic	Unclassified
BP3143		glycosyltransferase	-1.47206	>0.05	-2.50427	6.78e-06	Cytoplasmic	Unclassified
BP3144		glycosyltransferase	-1.38795	>0.05	-2.3366	4.11e-05	Cytoplasmic	Unclassified
BP3145		glycosyltransferase	-1.29796	>0.05	-2.33979	1.19e-05	Cytoplasmic	Cell envelope
BP3146		asparagine synthase	-1.24702	>0.05	-2.06824	1.72e-05	Cytoplasmic	Amino acid biosynthesis
BP3147		glycosyltranferase	-1.18067	>0.05	-2.17698	6.87e-06	Cytoplasmic	Cell envelope
BP3148		membrane protein	-1.32129	>0.05	-2.61564	9.68e-07	Cytoplasmic Membrane	Cell envelope
BP3150	wbpO	polysaccharide biosynthesis protein	-1.36877	>0.05	-2.1115	2.54e-05	Cytoplasmic	Cell envelope
BP3151		glycosyltransferase	-2.20935	2.5e-07	-3.7708	1.03e-07	Cytoplasmic Membrane	Cell envelope
BP3152		conserved hypothetical protein	-1.08	>0.05	2.22683	0.0018	Unknown	Cell envelope
BP3157		omega-amino acid--pyruvate aminotransferase	-2.81157	8.08e-07	-2.01596	0.00214	Cytoplasmic	Amino acid biosynthesis
BP3158	mmsA	methylmalonate-semialdehyde dehydrogenase [acylating] (Pseudogene)	-2.62963	5.06e-08	-1.91801	>0.05	Pseudogene	Energy metabolism
BP3173	hmrR	heavy metal dependent transcription regulator (partial)	-1.10599	>0.05	10.1837	0.0212	Cytoplasmic	Unclassified
BP3174	fdx	[2Fe-2S] ferredoxin (Pseudogene)	-1.10865	>0.05	15.693	0.0092	Pseudogene	Energy metabolism
BP3181		conserved hypothetical protein	2.49913	9.9e-06	2.58662	>0.05	Cytoplasmic	Unclassified
BP3218		membrane protein	3.80963	2.87e-07	1.42915	>0.05	Cytoplasmic Membrane	Cell envelope
BP3221		hypothetical protein (Pseudogene)	-2.21495	8.91e-06	-3.4816	1.88e-07	Pseudogene	Hypothetical proteins
BP3231	osmB	osmotically inducible lipoprotein B precursor	-2.0414	2.38e-06	-4.54572	3.49e-07	Unknown	Unclassified
BP3239		LysR-family transcriptional regulator	-3.16207	5.35e-08	-3.33203	1.66e-05	Cytoplasmic	Regulatory functions
BP3303		conserved hypothetical protein	2.47026	3.03e-06	3.26084	0.000123	Cytoplasmic Membrane	Unclassified
BP3321		amidase	1.62023	>0.05	2.64949	1.41e-05	Cytoplasmic	Unclassified
BP3369		phage-related conserved hypothetical protein	-2.68418	>0.05	-2.06745	0.000792	Unknown	Hypothetical proteins
BP3379		phage-related conserved hypothetical protein (pseudogene)	1.45304	>0.05	2.49574	0.0002	Pseudogene	Hypothetical proteins
BP3402		exported protein	1.52796	>0.05	2.10709	1.73e-05	Unknown	Energy metabolism
BP3405	ompQ	outer membrane porin protein OmpQ	32.6598	3.39e-11	35.4433	2.12e-10	Outer Membrane	Cell envelope
BP3424		exported protein (pseudogene)	1.15331	>0.05	2.13219	5.96e-05	Pseudogene	Unclassified
BP3432	cysI	sulfite reductase	4.51173	6.55e-06	2.17787	>0.05	Cytoplasmic	Energy metabolism
BP3433		conserved hypothetical protein	2.28046	8.46e-05	1.73797	>0.05	Unknown	Hypothetical proteins
BP3434		exported protein	3.71873	9.51e-07	1.31799	>0.05	Cytoplasmic Membrane	DNA metabolism
BP3437		conserved hypothetical protein	1.97018	>0.05	2.94471	1.17e-05	Cytoplasmic	Unclassified
BP3439	dnt	dermonecrotic toxin	59.4626	4.01e-12	65.6971	7.88e-09	Unknown	Cellular processes
BP3440	tctC71	Tripartite tricarboxylate transporter family receptor	-5.69107	7.99e-09	-9.26216	9.18e-07	Unknown	Unclassified
BP3457		LysR family regulatory protein	-1.93814	>0.05	-2.02717	0.0124	Cytoplasmic	Regulatory functions
BP3464		exported protein	-5.12005	5.57e-09	-3.52436	1.2e-06	Unknown	Unclassified
BP3494	brkA	serum resistance protein	231.603	6.93e-13	252.405	2.46e-10	Outer Membrane	Unclassified
BP3497		hypothetical protein	-3.60293	7e-08	-2.53778	4.76e-06	Unknown	Hypothetical proteins
BP3498		conserved hypothetical protein	-3.20717	9.58e-07	-2.34396	1.72e-05	Cytoplasmic	Unclassified
BP3499		hypothetical protein	-3.3102	5.95e-07	-2.85904	7.56e-07	Cytoplasmic	Hypothetical proteins
BP3500		dehydrogenase	-3.37186	9.43e-08	-2.7592	4.26e-06	Cytoplasmic Membrane	Unclassified
BP3501	tctC73	Tripartite tricarboxylate transporter family receptor	-3.91634	1.41e-07	-4.20054	1.9e-07	Periplasmic	Cell envelope
BP3513		hypothetical protein	-2.44307	7.15e-07	-2.68658	7.64e-06	Unknown	Unclassified
BP3517		membrane protein	-20.3399	2.87e-09	-63.7057	5.76e-11	Unknown	Cell envelope
BP3518		phospholipase D family protein	-14.2823	1.19e-09	-63.237	3.07e-10	Cytoplasmic Membrane	Cellular processes
BP3522		membrane protein	4.31206	4.39e-06	1.37557	>0.05	Cytoplasmic Membrane	Unclassified
BP3544	tctC	Tripartite tricarboxylate transporter family receptor	-3.1952	3.36e-06	-6.71287	SI <500	Periplasmic	Unclassified
BP3547		GntR family regulatory protein	-1.63739	>0.05	-2.66228	0.0292	Cytoplasmic	Regulatory functions
BP3561	par27	peptidyl-prolyl cis-trans isomerase	4.75423	3.08e-09	4.55895	1.66e-07	Periplasmic	Protein fate
BP3568		exported protein	-2.33815	1.66e-06	-3.42738	1.05e-05	Periplasmic	Unclassified
BP3569		branched-chain amino acid transport system permease protein	-2.50767	5.78e-06	-5.5311	4.89e-06	Cytoplasmic Membrane	Transport and binding proteins
BP3575		exported protein	1.24089	>0.05	-2.18784	0.00803	Unknown	Transport and binding proteins
BP3599		protein-L-isoaspartate O-methyltransferase	-3.54665	3.69e-08	-2.21343	7.81e-05	Cytoplasmic	Protein fate
BP3606		potassium channel protein	2.30469	7.36e-07	2.71575	3.36e-05	Cytoplasmic Membrane	Transport and binding proteins
BP3627	rplX	50S ribosomal protein L24	-1.10404	>0.05	-2.02791	2.95e-05	Cytoplasmic	Protein synthesis
BP3635	rplO	50S ribosomal protein L15	-1.31056	>0.05	-2.06756	0.0103	Cytoplasmic	Protein synthesis
BP3671		glycosyl transferases	-4.92384	5.71e-08	-8.89532	1.6e-09	Cytoplasmic	Cell envelope
BP3672		hypothetical protein	-1.8396	>0.05	-2.11165	2.41e-05	Unknown	Hypothetical proteins
BP3685		aminotransferase	-2.55286	2.7e-06	-2.09198	4.87e-06	Cytoplasmic	Amino acid biosynthesis
BP3687		dihydrodipicolinate synthase	2.35081	3.68e-06	1.41664	>0.05	Cytoplasmic	Amino acid biosynthesis
BP3695		hydroxymethylglutaryl-CoA lyase	1.27582	>0.05	3.2944	7.27e-06	Cytoplasmic	Energy metabolism
BP3701		exported protein	-5.5016	SI <500	-23.8887	1.24e-09	Unknown	Cell envelope
BP3703	lpxL2	transport system permease protein	-4.55822	SI <500	-18.8979	5.42e-09	Cytoplasmic Membrane	Transport and binding proteins
BP3704		transport system periplasmic protein	-4.8891	SI <500	-22.5043	1.7e-08	Unknown	Transport and binding proteins
BP3705		ABC transporter ATP-binding protein	-5.39832	SI <500	-16.8393	6.63e-08	Cytoplasmic Membrane	Transport and binding proteins
BP3707	tctC	Tripartite tricarboxylate transporter family receptor	-2.0475	>0.05	-15.8681	6.62e-07	Periplasmic	Unclassified
BP3708		zinc-binding dehydrogenase	-2.82872	>0.05	-10.7412	2.11e-05	Cytoplasmic	Central intermediary metabolism
BP3709		racemase	-4.58118	SI <500	-10.8794	0.000122	Cytoplasmic	Unclassified
BP3723		hypothetical protein	-1.48243	>0.05	-2.51577	8.06e-05	Unknown	Hypothetical proteins
BP3725	nadC	nicotinate-nucleotide pyrophosphorylase	-3.24965	1.27e-06	-1.17824	>0.05	Cytoplasmic	Biosynthesis of cofactors, prosthetic groups, and carriers
BP3729		membrane protein	-1.34471	>0.05	-2.84762	2.75e-07	Cytoplasmic Membrane	Transport and binding proteins
BP3730	glmU	UDP-N-acetylglucosamine synthesis bifunctional protein	-1.25396	>0.05	-2.31231	2.8e-06	Cytoplasmic	Cell envelope
BP3731		conserved hypothetical protein	-1.44334	>0.05	-2.83034	6.87e-07	Unknown	Hypothetical proteins
BP3732		exported protein	-1.64768	>0.05	-3.32508	5.71e-06	Outer Membrane	Unclassified
BP3740	coIII	cytochrome c oxidase, subunit III	-2.79004	4.41e-08	-2.08138	2.64e-05	Cytoplasmic Membrane	Energy metabolism
BP3741		membrane protein	-2.35666	2.67e-07	-1.99681	>0.05	Cytoplasmic Membrane	Unclassified
BP3742		membrane protein	-2.25446	2.45e-07	-1.84849	>0.05	Cytoplasmic Membrane	Unclassified
BP3743	ctaD	cytochrome c oxidase polypeptide I	-3.78147	1.06e-08	-2.74456	7.79e-05	Cytoplasmic Membrane	Energy metabolism
BP3744	ctaC	bifunctional protein, cytochrome c oxidase polypeptide II precursor	-2.19598	2.91e-06	-2.16026	9.29e-05	Cytoplasmic Membrane	Cell envelope
BP3749		membrane protein	-2.97337	>0.05	-4.55276	6.9e-07	Cytoplasmic Membrane	Cell envelope
BP3750		esterase	-3.35437	6.87e-08	-2.25838	2.34e-06	Cytoplasmic	Energy metabolism
BP3751	adhI	alcohol dehydrogenase class III	-3.1274	7.34e-06	-2.76081	5.96e-07	Cytoplasmic	Unclassified
BP3755	omp	outer membrane protein	1.44436	>0.05	7.3045	0.000442	Outer Membrane	Cell envelope
BP3756	tctC	Tripartite tricarboxylate transporter family receptor	1.20109	>0.05	4.21427	0.00101	Periplasmic	Cell envelope
BP3759		mce related protein	1.6165	>0.05	2.19037	8.21e-06	Unknown	DNA metabolism
BP3760		lipoprotein	1.43131	>0.05	2.02388	1.45e-05	Outer Membrane	Cell envelope
BP3761		exported protein	1.70476	>0.05	2.25334	4.83e-06	Unknown	DNA metabolism
BP3780	tnp	transposase (Pseudogene)	2.26991	5.18e-07	1.74563	>0.05	Pseudogene	Unclassified
BP3783	ptxA	pertussis toxin subunit 1 precursor	55.0761	6.28e-11	64.7996	1.36e-10	Extracellular	Cellular processes
BP3784	ptxB	pertussis toxin subunit 2 precursor	84.8958	1.04e-12	138.841	5.51e-11	Unknown	Cellular processes
BP3785	ptxD	pertussis toxin subunit 4 precursor	109.408	1.55e-12	167.067	5.16e-11	Unknown	Cellular processes
BP3786	ptxE	pertussis toxin subunit 5 precursor	104.023	2.7e-13	160.927	5.07e-11	Unknown	Cellular processes
BP3787	ptxC	pertussis toxin subunit 3 precursor	128.52	1.75e-12	221.913	6.33e-11	Unknown	Cellular processes
BP3788	ptlA	pertussis toxin transport protein	54.7896	3.03e-09	89.7808	1.08e-08	Cytoplasmic Membrane	Unclassified
BP3789	ptlB	pertussis toxin transport protein	178.732	2.7e-13	187.405	1.54e-10	Cytoplasmic Membrane	Cell envelope
BP3790	ptlC	bacterial secretion system protein	162.091	3.24e-13	200.394	1.55e-10	Cytoplasmic Membrane	Biosynthesis of cofactors, prosthetic groups, and carriers
BP3791	ptlD	membrane protein	96.7155	3.28e-11	109.882	1.6e-10	Cytoplasmic Membrane	Cell envelope
BP3792	ptlE	bacterial secretion system protein	102.029	6.69e-11	110.297	5.84e-10	Unknown	Unclassified
BP3793	ptlF	bacterial secretion system protein	105.658	4.04e-13	119.003	4.02e-10	Unknown	Cell envelope
BP3794	ptlG	bacterial secretion system protein	157.289	5.39e-13	200.745	5.92e-10	Unknown	Cellular processes
BP3795	ptlH	bacterial secretion system protein	85.056	5.88e-13	105.718	3.57e-10	Cytoplasmic Membrane	Cell envelope
BP3796	ptlI	bacterial secretion system protein	108.017	6.73e-13	133.766	2.3e-10	Cytoplasmic	Cellular processes
BP3828		amino acid ABC transporter ATP-binding protein	-1.56644	>0.05	-2.65858	8.06e-05	Cytoplasmic Membrane	Transport and binding proteins
BP3829		amino acid ABC transporter permease protein	-1.36255	>0.05	-2.63297	9.07e-05	Cytoplasmic Membrane	Transport and binding proteins
BP3830		amino acid ABC transporter permease protein	-1.1602	>0.05	-2.43724	0.000532	Cytoplasmic Membrane	Transport and binding proteins
BP3867	tctC	Tripartite tricarboxylate transporter family receptor	-2.38539	2.58e-06	-5.89872	1.69e-05	Periplasmic	Unclassified
BP3868	tctB	inner membrane protein, citrate tranport	-2.46383	>0.05	-9.41251	5.45e-09	Cytoplasmic Membrane	Unclassified
BP3869	tctA	inner membrane protein, citrate transport	-2.22316	9.77e-07	-8.62936	9.25e-06	Cytoplasmic Membrane	Unclassified
BP3871		cold shock-like protein	-2.2901	2.06e-05	-3.87715	1.67e-06	Cytoplasmic	Regulatory functions
