# Supplementary material for: Differentially Expressed Genes in Bordetella pertussis Strains Belonging to a Lineage Which Recently Spread Globally
Source: PLoS One. 2014 Jan 8;9(1):e84523. doi: 10.1371/journal.pone.0084523 (PMC3885589; doi:10.1371/journal.pone.0084523)
Supplement: Table S4 — Identification of ptxP1 and ptxP3 strain-specific HSI and HSR genes. (XLSX) [file pone.0084523.s006.xlsx]

## Sheet: Table S4
Table S4: Identification of ptxP1 and ptxP3 strain-specific HSI and HSR genes.
General gene information specifies the open reading frame (ORF) number, gene, and protein product from each ORF. Sulfate genes are highlighted in yellow.
Fold changes (FC) and statistics (P-value): FC specifies the ratio between the mean signal intensity of the low sulfate condition (0 mM) compared to the high sulfate (50 mM) condition.
	HSR ORFs with a fold change of more than or equal to 3 are indicated in red, and HSI ORFs with a fold change of less than or equal to -3 are indicated in green.
	P-values were derived after performing a moderated Student t-tests with Benjamin Hochberg correction. SI<500: in both conditions the mean array signal intensity was below 500
Predicted localization and main role: Localizations were predicted using PsortB. The main role is shown according to the TIGR B. pertussis genome and B. bronchiseptica database
General gene information			Fold changes (FC) and statistics (P value)				Predicted localization and main role
ORF	Gene	Product	ptxP3		ptxP1		PsortB-predicted localization	Main role
			FC	P	FC	P
BP0051		outer membrane porin protein precursor (Pseudogene)	-2.32185	4.19e-06	-4.85141	1.19e-07	Outer Membrane	Unknown function
BP0074	htpG	heat shock protein	2.16703	7.16e-05	3.29153	0.000319	Cytoplasmic	Protein fate
BP0134		bacterioferritin-associated ferredoxin	3.39414	0.00234	4.93134	SI <500	Unknown	Transport and binding proteins
BP0179		conserved hypothetical protein	2.43817	>0.05	3.23681	4.28e-06	Cytoplasmic	Central intermediary metabolism
BP0189		hypothetical protein	-2.28902	2.45e-07	-3.12246	9.83e-05	Cytoplasmic	Hypothetical proteins
BP0217		3-hydroxybutyryl-CoA dehydrogenase	-3.04716	7.31e-08	-1.8667	>0.05	Cytoplasmic	Fatty acid and phospholipid metabolism
BP0259	cydA	cytochrome D ubiquinol oxidase subunit I	1.66514	>0.05	4.06475	6.9e-06	Cytoplasmic Membrane	Energy metabolism
BP0260	cydB	cytochrome D ubiquinol oxidase subunit II	1.86209	>0.05	6.35897	9.94e-06	Cytoplasmic Membrane	Energy metabolism
BP0261		exported protein	1.73658	>0.05	4.08943	2.76e-05	Unknown	Unknown function
BP0262		ATP-binding component of ABC transporter	2.35945	0.00034	5.04314	0.000207	Cytoplasmic Membrane	Transport and binding proteins
BP0263		ATP-binding component of ABC transporter	2.34778	0.000138	3.99751	0.000279	Cytoplasmic Membrane	Transport and binding proteins
BP0398	lmgB	glycosyl transferase	10.4052	3.7e-08	9.38619	SI <500	Cytoplasmic Membrane	Cell envelope
BP0468		AsnC-family transcriptional regulator	-1.73491	>0.05	-4.7615	8.19e-05	Cytoplasmic	Regulatory functions
BP0566		dioxygenase	3.12605	0.000788	2.20052	0.00328	Cytoplasmic	Energy metabolism
BP0666	glmS	glucosamine--fructose-6-phosphate aminotransferase [isomerizing]	-1.70624	>0.05	-3.44165	1.6e-07	Cytoplasmic	Central intermediary metabolism
BP0684		molybdopterin dehydrogenase (Pseudogene)	-2.22146	1.48e-05	-3.0682	0.000351	Unknown	Unknown function
BP0744		transcriptional regulator	2.80051	9.2e-06	3.49397	1.12e-06	Periplasmic	Cellular processes
BP0835	lpxE	lipid A-1-phosphatase, lps	3.32198	5.52e-06	1.44669	>0.05	Cytoplasmic Membrane	Energy metabolism
BP0857	bfrE	TonB-dependent receptor for iron transport	4.5062	SI <500	7.53168	2.64e-05	Outer Membrane	Transport and binding proteins
BP0874	vir-18	vir-repressed protein	-2.46964	2.68e-06	-3.92569	4.22e-06	Unknown	Unknown function
BP0878		phospholipase	-2.84546	1.41e-06	-7.53046	2.39e-07	Outer Membrane	Cellular processes
BP0966	sbp	sulfate-binding protein precursor	7.32394	3.36e-06	1.28239	>0.05	Periplasmic	Transport and binding proteins
BP0967	cysT	sulfate transport system permease protein (Pseudogene)	4.72373	1.44e-05	1.72955	>0.05	Unknown	Transport and binding proteins
BP1002	fabI	enoyl-[acyl-carrier-protein] reductase [NADH]	-1.04908	>0.05	3.32034	0.000379	Cytoplasmic Membrane	Energy metabolism
BP1003	ackA	acetate kinase	-1.04472	>0.05	3.26781	0.000249	Cytoplasmic	Energy metabolism
BP1022	flhD	flagellar transcriptional activator FlbB	-6.48143	6.28e-08	-1.96705	>0.05	Cytoplasmic	Regulatory functions
BP1023	flhC	flagellar transcriptional activator FlhC	-7.14155	1.57e-07	-2.8005	0.0289	Cytoplasmic	Regulatory functions
BP1055	cysG	siroheme synthase	4.71402	0.000109	1.7028	>0.05	Cytoplasmic	Biosynthesis of cofactors, prosthetic groups, and carriers
BP1152		fe iron uptake	2.30033	0.00398	4.59055	0.00131	Outer Membrane	Transport and binding proteins
BP1153		exported protein	1.72127	>0.05	3.65575	0.00192	Unknown	Unknown function
BP1175		exported protein	2.72409	1.11e-07	4.46225	2.49e-08	Unknown	Cell envelope
BP1181	glnQ	amino acids ABC transporter, ATP-binding protein	3.07281	9.17e-06	2.01833	0.000645	Cytoplasmic Membrane	Transport and binding proteins
BP1189		lipoprotein	3.06857	1.33e-07	1.89811	>0.05	Outer Membrane	Unknown function
BP1203		conserved hypothetical protein	3.18113	6.59e-08	4.98198	SI <500	Unknown	Transport and binding proteins
BP1204		conserved hypothetical protein	3.77622	1.43e-08	7.71529	SI <500	Cytoplasmic	Unknown function
BP1240		conserved hypothetical protein	-3.28153	SI <500	-3.81025	4.72e-07	Cytoplasmic	Biosynthesis of cofactors, prosthetic groups, and carriers
BP1256		carboxymethylenebutenolidase	-3.00265	1.56e-08	-2.12373	0.000183	Unknown	Energy metabolism
BP1273	livF	high-affinity branched-chain amino acid transport, ATP-binding protein	-1.97765	>0.05	-3.28295	2.24e-05	Cytoplasmic	Transport and binding proteins
BP1274	livG	high-affinity branched-chain amino acid transport, ATP-binding protein	-1.98668	>0.05	-3.31065	8.76e-06	Cytoplasmic	Unknown function
BP1286		conserved hypothetical protein	8.17659	2.37e-06	2.15364	>0.05	Unknown	Hypothetical proteins
BP1302		exported protein	-2.74052	1.02e-06	-10.3571	6.9e-09	Unknown	Cell envelope
BP1303		conserved hypothetical protein (Pseudogene)	-2.93564	2.88e-07	-11.1012	8.99e-07	Unknown	Cell envelope
BP1310		membrane protein (Pseudogene)	-2.30392	3.47e-06	-6.71807	1.15e-08	Unknown	Transcription
BP1312		metalloprotease (Pseudogene)	-3.73135	9.63e-08	-2.96759	4.82e-06	Unknown	Unknown function
BP1318		membrane protein	2.50484	8.69e-07	4.40492	6.56e-08	Cytoplasmic Membrane	Unknown function
BP1319		GntR-family transcriptional regulator	1.30753	>0.05	3.30742	2.56e-05	Cytoplasmic	Regulatory functions
BP1322		two-component sensor histidine kinase (Pseudogene)	-2.53861	>0.05	-3.68974	0.000111	Cytoplasmic Membrane	Regulatory functions
BP1358	tctC	Tripartite tricarboxylate transporter family receptor	-2.29947	0.000558	-5.53475	0.000376	Periplasmic	Unknown function
BP1362		amino-acid ABC transporter, ATP-binding protein	3.60338	2.13e-05	1.50659	>0.05	Cytoplasmic Membrane	Transport and binding proteins
BP1363		amino-acid ABC transporter, permease protein	6.21188	4.02e-06	2.99534	>0.05	Cytoplasmic Membrane	Transport and binding proteins
BP1364		amino-acid ABC transporter, periplasmic amino acid-binding protein	4.1746	1.4e-06	1.83252	>0.05	Periplasmic	Transport and binding proteins
BP1533		inner membrane component of binding-protein-dependent transport system	-1.91875	>0.05	-3.26676	4.94e-05	Cytoplasmic Membrane	Cell envelope
BP1568	fim3	serotype 3 fimbrial subunit precursor	3.10024	5.2e-07	1.76947	>0.05	Extracellular	Cell envelope
BP1581		oxidoreductase	-2.60932	3.75e-06	-4.79026	9.64e-07	Unknown	Central intermediary metabolism
BP1605	afuA	fbpA: iron binding protein	2.24152	0.00734	3.90184	0.0164	Periplasmic	Unknown function
BP1623	kpsM	polysialic acid transport protein	-13.4757	SI <500	-108.98	9e-11	Cytoplasmic Membrane	Cell envelope
BP1624	kpsT	polysialic acid transport ATP-binding protein	-10.3153	SI <500	-84.1693	2.47e-10	Cytoplasmic	Transport and binding proteins
BP1630	wbpP	capsular polysaccharide biosynthesis protein	-1.93242	>0.05	-4.31498	8.32e-08	Cytoplasmic	Unknown function
BP1690		exported protein (Pseudogene)	-1.74845	>0.05	-3.8571	4.01e-06	Unknown	Unknown function
BP1708		exported protein	3.33277	0.000189	2.05366	>0.05	Unknown	Cell envelope
BP1727		exported protein	-1.08817	>0.05	4.79711	0.00575	Unknown	Unknown function
BP1728		glutaredoxin	-1.17829	>0.05	6.73711	0.00613	Unknown	Cell envelope
BP1729		pyridine nucleotide-disulfide oxidoreductase	-1.34212	>0.05	8.36699	0.0166	Unknown	Energy metabolism
BP1747		conserved hypothetical protein	-2.33725	3.29e-06	-3.09651	2.91e-06	Unknown	Hypothetical proteins
BP1893		LysR-family transcriptional regulator (Pseudogene)	1.07232	>0.05	-4.5639	1.06e-05	Cytoplasmic	Unknown function
BP1894		conserved hypothetical protein	1.31495	>0.05	-3.38186	0.0018	Cytoplasmic	Hypothetical proteins
BP1998	t2ss	bacterial type II secretion system protein (pseudogene)	-5.7536	1.23e-08	-3.42682	SI <500	Unknown	Protein fate
BP2004		response regulator	-4.96117	2.02e-08	-4.24419	SI <500	Cytoplasmic	Regulatory functions
BP2029	tnp	transposase	-2.41952	5.95e-07	-5.10191	6.8e-07	Cytoplasmic	Unknown function
BP2055		periplasmic substrate-binding protein	-2.28702	8.3e-06	-3.74525	5.65e-05	Periplasmic	Transport and binding proteins
BP2056		binding-protein-dependent transport protein	-2.39196	2.21e-05	-3.94634	1.04e-06	Cytoplasmic Membrane	Unknown function
BP2057		ABC-transporter ATP-binding protein	-2.57536	5.42e-05	-4.25498	2.12e-06	Cytoplasmic Membrane	Transport and binding proteins
BP2070		ABC-transporter ATP-binding component	-1.65913	>0.05	-3.32141	1.61e-06	Cytoplasmic Membrane	Transport and binding proteins
BP2073		conserved hypothetical protein	1.48364	>0.05	3.00522	0.00158	Cytoplasmic	Cell envelope
BP2133		transmembrane efflux protein	-5.10822	SI <500	-10.2865	6.22e-08	Cytoplasmic Membrane	Cell envelope
BP2142		gntR-family transcriptional regulator	2.0252	7.41e-07	4.17299	1.64e-05	Cytoplasmic	Regulatory functions
BP2210		amino acid dehydrogenase subunit	-10.6103	1.64e-08	-3.18455	SI <500	Cytoplasmic Membrane	Central intermediary metabolism
BP2215	ectA	L-2,4-diaminobutyric acid acetyltransferase	-1.9783	>0.05	-5.78935	0.00312	Cytoplasmic	Cellular processes
BP2228	alr	alanine racemase, catabolic	12.7356	8.36e-10	11.7845	SI <500	Cytoplasmic	Cell envelope
BP2244	bscO	type III secretion protein	15.2159	SI <500	26.4017	1.31e-09	Cytoplasmic	Unknown function
BP2397		ABC transporter ATP-binding subunit	3.00134	4.7e-08	1.26485	>0.05	Cytoplasmic Membrane	Transport and binding proteins
BP2398		L-asparaginase	3.45109	2.09e-06	1.59601	>0.05	Periplasmic	Energy metabolism
BP2399		transcriptional regulator	3.56391	1.61e-06	2.47227	0.00023	Cytoplasmic	Regulatory functions
BP2487		hypothetical protein	-4.80854	SI <500	-6.19362	1.23e-08	Cytoplasmic	Hypothetical proteins
BP2496	arsS	arsR-family transcriptional regulator	-2.71649	1.3e-05	-3.41803	4.69e-05	Cytoplasmic	Hypothetical proteins
BP2497		zinc protease	4.18354	4.04e-08	2.52577	1.71e-05	Outer Membrane	Protein fate
BP2652		exported protein	4.93882	1.24e-08	2.09891	3.25e-06	Unknown	Energy metabolism
BP2669		integral membrane protein	-2.07133	6.57e-05	-7.84075	0.0312	Cytoplasmic Membrane	Cell envelope
BP2675	paaK	phenylacetate-coenzyme A ligase	-2.08867	1.98e-06	-3.05181	1.64e-06	Cytoplasmic	Unknown function
BP2732		membrane transport protein	-3.12022	1.1e-06	-1.91425	>0.05	Cytoplasmic Membrane	Transport and binding proteins
BP2738	bapC	autotransporter (pseudogene)	8.73659	SI <500	11.0566	2.62e-08	Extracellular	Unknown function
BP2757	scoF	cold-shock protein	-2.98605	2.14e-08	-3.67514	8.04e-06	Cytoplasmic	Unknown function
BP2772		membrane protein	1.48524	>0.05	3.17373	0.000157	Periplasmic	Cell envelope
BP2816		ABC transport protein, ATP-binding component	3.5329	5.47e-05	1.15733	>0.05	Cytoplasmic Membrane	Unknown function
BP2817		ABC transport protein, inner membrane component	4.66451	1.35e-05	1.16205	>0.05	Cytoplasmic Membrane	Transport and binding proteins
BP2818		exported protein	3.26574	9.27e-06	1.74334	>0.05	Cytoplasmic Membrane	DNA metabolism
BP2860		cation-transporting ATPase	1.27878	>0.05	5.44713	0.0178	Cytoplasmic Membrane	Energy metabolism
BP2869		conserved hypothetical protein	1.47184	>0.05	3.59667	9.86e-06	Cytoplasmic	Hypothetical proteins
BP2904	glcE	glycolate oxidase subunit	-2.00389	>0.05	-6.64248	3.12e-07	Cytoplasmic	Unknown function
BP2922	bfrG	TonB-dependent receptor	1.61666	>0.05	-12.2187	0.0326	Outer Membrane	Cellular processes
BP2980		lipoprotein	-2.72672	2.66e-07	-6.73078	1.36e-07	Unknown	Cell envelope
BP3007		conserved hypothetical protein	1.7831	>0.05	4.59209	1.52e-05	Unknown	Energy metabolism
BP3008	grp	glutamate uptake regulatory protein	2.71343	1.72e-07	3.29781	1.05e-05	Cytoplasmic	Unknown function
BP3051	bctA2	inner membrane protein, tct, bug, family	-2.16687	2.68e-06	-3.07848	0.000105	Cytoplasmic Membrane	Cell envelope
BP3063		aminohydrolase	-2.12107	>0.05	-3.40582	1.3e-05	Cytoplasmic	Energy metabolism
BP3096		hydrolase	3.83343	0.0416	4.23218	SI <500	Unknown	Central intermediary metabolism
BP3140		hypothetical protein	2.2489	3.09e-05	4.09127	5.78e-06	Cytoplasmic	Unknown function
BP3151		glycosyltransferase	-2.20935	2.5e-07	-3.7708	1.03e-07	Cytoplasmic Membrane	Cell envelope
BP3173	hmrR	heavy metal dependent transcription regulator (partial)	-1.10599	>0.05	10.1837	0.0212	Cytoplasmic	Unknown function
BP3174	fdx	[2Fe-2S] ferredoxin (Pseudogene)	-1.10865	>0.05	15.693	0.0092	Unknown	Energy metabolism
BP3218		membrane protein	3.80963	2.87e-07	1.42915	>0.05	Cytoplasmic Membrane	Cell envelope
BP3221		hypothetical protein (Pseudogene)	-2.21495	8.91e-06	-3.4816	1.88e-07	Unknown	Hypothetical proteins
BP3231	osmB	osmotically inducible lipoprotein B precursor	-2.0414	2.38e-06	-4.54572	3.49e-07	Unknown	Unknown function
BP3303		conserved hypothetical protein	2.47026	3.03e-06	3.26084	0.000123	Cytoplasmic Membrane	Unknown function
BP3432	cysI	sulfite reductase	4.51173	6.55e-06	2.17787	>0.05	Cytoplasmic	Energy metabolism
BP3434		exported protein	3.71873	9.51e-07	1.31799	>0.05	Cytoplasmic Membrane	DNA metabolism
BP3497		hypothetical protein	-3.60293	7e-08	-2.53778	4.76e-06	Unknown	Hypothetical proteins
BP3498		conserved hypothetical protein	-3.20717	9.58e-07	-2.34396	1.72e-05	Cytoplasmic	Unknown function
BP3499		hypothetical protein	-3.3102	5.95e-07	-2.85904	7.56e-07	Cytoplasmic	Hypothetical proteins
BP3500		dehydrogenase	-3.37186	9.43e-08	-2.7592	4.26e-06	Cytoplasmic Membrane	Unknown function
BP3522		membrane protein	4.31206	4.39e-06	1.37557	>0.05	Cytoplasmic Membrane	Unknown function
BP3544	tctC	Tripartite tricarboxylate transporter family receptor	-3.1952	3.36e-06	-6.71287	SI <500	Periplasmic	Unknown function
BP3568		exported protein	-2.33815	1.66e-06	-3.42738	1.05e-05	Periplasmic	Unknown function
BP3569		branched-chain amino acid transport system permease protein	-2.50767	5.78e-06	-5.5311	4.89e-06	Cytoplasmic Membrane	Transport and binding proteins
BP3599		protein-L-isoaspartate O-methyltransferase	-3.54665	3.69e-08	-2.21343	7.81e-05	Cytoplasmic	Protein fate
BP3695		hydroxymethylglutaryl-CoA lyase	1.27582	>0.05	3.2944	7.27e-06	Cytoplasmic	Energy metabolism
BP3701		exported protein	-5.5016	SI <500	-23.8887	1.24e-09	Unknown	Cell envelope
BP3703	lpxL2	transport system permease protein	-4.55822	SI <500	-18.8979	5.42e-09	Cytoplasmic Membrane	Transport and binding proteins
BP3704		transport system periplasmic protein	-4.8891	SI <500	-22.5043	1.7e-08	Periplasmic	Transport and binding proteins
BP3705		ABC transporter ATP-binding protein	-5.39832	SI <500	-16.8393	6.63e-08	Cytoplasmic Membrane	Transport and binding proteins
BP3707	tctC	Tripartite tricarboxylate transporter family receptor	-2.0475	>0.05	-15.8681	6.62e-07	Periplasmic	Unknown function
BP3708		zinc-binding dehydrogenase	-2.82872	>0.05	-10.7412	2.11e-05	Cytoplasmic	Central intermediary metabolism
BP3709		racemase	-4.58118	SI <500	-10.8794	0.000122	Cytoplasmic	Unknown function
BP3725	nadC	nicotinate-nucleotide pyrophosphorylase	-3.24965	1.27e-06	-1.17824	>0.05	Cytoplasmic	Biosynthesis of cofactors, prosthetic groups, and carriers
BP3732		exported protein	-1.64768	>0.05	-3.32508	5.71e-06	Outer Membrane	Unknown function
BP3743	ctaD	cytochrome c oxidase polypeptide I	-3.78147	1.06e-08	-2.74456	7.79e-05	Cytoplasmic Membrane	Energy metabolism
BP3749		membrane protein	-2.97337	>0.05	-4.55276	6.9e-07	Cytoplasmic Membrane	Cell envelope
BP3750		esterase	-3.35437	6.87e-08	-2.25838	2.34e-06	Cytoplasmic	Energy metabolism
BP3751	adhI	alcohol dehydrogenase class III	-3.1274	7.34e-06	-2.76081	5.96e-07	Cytoplasmic	Unknown function
BP3755	omp	outer membrane protein	1.44436	>0.05	7.3045	0.000442	Outer Membrane	Cell envelope
BP3756	tctC	Tripartite tricarboxylate transporter family receptor	1.20109	>0.05	4.21427	0.00101	Periplasmic	Cell envelope
BP3867	tctC	Tripartite tricarboxylate transporter family receptor	-2.38539	2.58e-06	-5.89872	1.69e-05	Periplasmic	Unknown function
BP3868	tctB	inner membrane protein, citrate tranport	-2.46383	>0.05	-9.41251	5.45e-09	Cytoplasmic Membrane	Unknown function
BP3869	tctA	inner membrane protein, citrate transport	-2.22316	9.77e-07	-8.62936	9.25e-06	Cytoplasmic Membrane	Unknown function
BP3871		cold shock-like protein	-2.2901	2.06e-05	-3.87715	1.67e-06	Cytoplasmic	Regulatory functions
