# Supplementary material for: Differentially Expressed Genes in Bordetella pertussis Strains Belonging to a Lineage Which Recently Spread Globally
Source: PLoS One. 2014 Jan 8;9(1):e84523. doi: 10.1371/journal.pone.0084523 (PMC3885589; doi:10.1371/journal.pone.0084523)
Supplement: Table S5 — Identification of medium sulfate induced or repressed genes in the ptxP1 and ptxP3 strain. (XLSX) [file pone.0084523.s007.xlsx]

## Sheet: Table S5
Table S5: Identification of medium sulfate induced or repressed genes in the ptxP1 and ptxP3 strain
General gene information specifies the open reading frame (ORF) number, gene, and protein product from each ORF.
Strain-specific: Indicates whether the corresponding gene is identified as a ptxP3 or ptxP1 strain strain specific MSR of MSI gene (Y = yes)
Fold changes (FC) and statistics (P-value): FC specifies the ratio between the mean signal intensity of the low sulfate condition (0 mM) compared to the medium sulfate (5 mM) condition.
	MSR ORFs with a fold change of more than or equal to 3 are indicated in red, and the MSI ORFs with a fold change of less than or equal to -3 are indicated in orange.
	P-values were derived after performing a moderated Student t-tests with Benjamin Hochberg correction.
Predicted localization and main role: Localizations were predicted using PsortB. The main role is shown according to the TIGR B. pertussis genome and B. bronchiseptica database
General gene information			Strain-specific				Fold changes low vs medium (FC) and statistics (P value)				Predicted localization and main role
ORF	Gene	Product	ptxP3		ptxP1		ptxP3		ptxP1		PsortB-predicted localization	Main role
			MSR	MSI	MSR	MSI	FC	P	FC	P
BP0134		bacterioferritin-associated ferredoxin					-2.54647	0.00441	-2.38234	>0.05	Unknown	Transport and binding proteins
BP0207		aldehyde dehydrogenase					2.24031	0.00594	1.29311	>0.05	Unknown	Energy metabolism
BP0216	sphB1	autotransporter subtilisin-like protease					-1.01126	>0.05	2.00046	0.000329	Extracellular	Unknown function
BP0397	lmgC	conserved hypothetical protein					2.92217	0.000261	1.93869	>0.05	Cytoplasmic	Hypothetical proteins
BP0398	lmgB	glycosyl transferase	Y				3.16565	0.000157	1.6244	>0.05	Cytoplasmic Membrane	Cell envelope
BP0399	lmgA	glycosyl transferase	Y				3.06312	0.00039	1.53836	>0.05	Cytoplasmic Membrane	Cell envelope
BP0442		metallo-beta-lactamase family protein					-1.40178	>0.05	2.09243	0.0443	Cytoplasmic	Cellular processes
BP0468		AsnC-family transcriptional regulator				Y	-1.43024	>0.05	-3.68788	0.00171	Cytoplasmic	Regulatory functions
BP0499	btcA	t3ss chaperone		Y			2.97541	6.56e-05	4.44798	2.03e-05	Periplasmic	Hypothetical proteins
BP0500	bteA	t3ss toxin		Y			1.77232	>0.05	3.32054	2.05e-05	Extracellular	Hypothetical proteins
BP0536		exported protein (Pseudogene)					1.69608	>0.05	2.58275	3e-05	Unknown	Unknown function
BP0713		membrane protein (Pseudogene)					-3.83381	3.07e-05	-4.06335	3.2e-05	Unknown	Cell envelope
BP0856	bfrD	TonB-dependent receptor for iron transport					1.14639	>0.05	2.43294	2.01e-05	Outer Membrane	Transport and binding proteins
BP0878		phospholipase					1.02134	>0.05	-2.28184	0.000824	Outer Membrane	Cellular processes
BP0903		membrane protein				Y	-1.87304	>0.05	-3.63771	0.0352	Cytoplasmic Membrane	Cell envelope
BP0966	sbp	sulfate-binding protein precursor					2.15804	0.0302	-1.21177	>0.05	Periplasmic	Transport and binding proteins
BP1112	bipA	outer membrane ligand binding protein		Y			-3.31608	0.000293	-1.03549	>0.05	Outer Membrane	Cell envelope
BP1189		lipoprotein					1.43524	>0.05	2.27819	0.000159	Outer Membrane	Unknown function
BP1201	tcfA	tracheal colonization factor precursor					1.20038	>0.05	2.65603	0.000688	Extracellular	Cellular processes
BP1251	ptxB-like	toxin, ptxB,C-like					2.44242	8.75e-05	2.52929	0.00016	Extracellular	Cellular processes
BP1252		exported protein	Y				3.55628	1.64e-05	2.4336	0.000752	Unknown	Cell envelope
BP1286		conserved hypothetical protein	Y				3.11508	0.00294	1.12546	>0.05	Unknown	Hypothetical proteins
BP1311		membrane protein				Y	-2.35419	6.21e-05	-3.54049	4.98e-05	Cytoplasmic Membrane	Cell envelope
BP1314		exported protein					-2.16849	1.62e-05	-2.1023	0.0469	Unknown	Unknown function
BP1364		amino-acid ABC transporter, periplasmic amino acid-binding protein					2.23986	0.00284	1.42975	>0.05	Periplasmic	Transport and binding proteins
BP1372	flgA	flagella basal body P-ring formation protein					1.30849	>0.05	2.29347	0.000179	Periplasmic	Central intermediary metabolism
BP1487	smoM	periplasmic solute-binding protein		Y			2.13862	8.34e-05	3.43117	2.44e-05	Periplasmic	Unknown function
BP1495		conserved hypothetical protein					1.11426	>0.05	2.15435	0.000817	Unknown	Hypothetical proteins
BP1496		two-component response regulator					1.31881	>0.05	2.83713	9.68e-05	Cytoplasmic	Regulatory functions
BP1512		conserved hypothetical protein					-1.45751	>0.05	2.2249	0.0115	Unknown	Unknown function
BP1707		ABC-transport protein, ATP-binding component					2.16538	0.00346	1.03707	>0.05	Cytoplasmic Membrane	Transport and binding proteins
BP1876	bvgR	regulatory protein BvgR					2.01026	3.98e-05	1.52124	>0.05	Cytoplasmic	Unknown function
BP1881	fimB	chaperone protein					1.90477	>0.05	2.21663	0.000119	Periplasmic	Unknown function
BP2006		conserved hypothetical protein					-2.42039	0.000633	1.22866	>0.05	Cytoplasmic	Hypothetical proteins
BP2141		exported protein					3.41667	1.26e-05	5.11087	0.000367	Unknown	Cell envelope
BP2142		gntR-family transcriptional regulator					1.14004	>0.05	2.58958	3.33e-05	Cytoplasmic	Regulatory functions
BP2147		exported protein		Y			1.87692	>0.05	3.02484	3.16e-05	Unknown	Unknown function
BP2183		conserved hypothetical protein					2.54474	1.51e-05	2.11619	0.000622	Cytoplasmic	Unknown function
BP2227	btrW	anti-sigma factor					2.67784	1.54e-05	2.87432	3e-05	Unknown	Unknown function
BP2234	brpL	RNA polymerase sigma factor		Y			2.79264	3.48e-05	7.08919	5.33e-05	Cytoplasmic	Transcription
BP2240	bscR	type III secretion protein					1.38697	>0.05	2.10634	2.88e-05	Cytoplasmic Membrane	Unknown function
BP2241	bscQ	type III secretion protein					1.29223	>0.05	2.01464	2.98e-05	Unknown	Unknown function
BP2244	bscO	type III secretion protein		Y			1.82787	>0.05	3.22561	4.39e-05	Cytoplasmic	Unknown function
BP2252	bopB	type III secretion system outer protein B					1.11323	>0.05	2.11875	0.018	Cytoplasmic Membrane	Cell envelope
BP2253	bopD	type III secretion system outer protein D					1.03499	>0.05	2.01005	0.0392	Unknown	Cell envelope
BP2261	bcrD	type III secretion pore protein		Y			1.6127	>0.05	2.99731	0.000857	Cytoplasmic Membrane	Cell envelope
BP2262	bscD	type III secretion protein					-1.06367	>0.05	2.64291	0.000762	Cytoplasmic Membrane	Unknown function
BP2263	bscE	type III secretion protein					1.05369	>0.05	2.03671	0.00853	Unknown	Hypothetical proteins
BP2264	bscF	type III secretion protein					1.06636	>0.05	2.03365	0.0211	Unknown	Unknown function
BP2265		type III secretion chaperone					4.55424	1.61e-05	3.14893	0.000734	Cytoplasmic Membrane	Hypothetical proteins
BP2315	vag8	autotransporter		Y			1.35615	>0.05	3.63461	0.00027	Extracellular	Unknown function
BP2399		transcriptional regulator					1.39089	>0.05	2.21965	0.00266	Cytoplasmic	Regulatory functions
BP2413		lipoprotein					-1.81298	>0.05	-2.86396	0.00304	Unknown	Cell envelope
BP2486		exported protein					4.36563	1.38e-05	4.00947	4.46e-05	Cytoplasmic Membrane	Cell envelope
BP2496	arsS	arsR-family transcriptional regulator					-1.78297	>0.05	-2.14129	0.00348	Cytoplasmic	Hypothetical proteins
BP2674	fimX	fimbrial protein		Y			2.00782	0.000472	3.03112	3.23e-05	Extracellular	Cell envelope
BP2738	bapC	autotransporter (pseudogene)		Y			1.35918	>0.05	3.64601	6.9e-05	Extracellular	Unknown function
BP2816		ABC transport protein, ATP-binding component					2.58512	0.00253	-1.09912	>0.05	Cytoplasmic Membrane	Unknown function
BP2817		ABC transport protein, inner membrane component					2.04561	0.017	-1.06604	>0.05	Cytoplasmic Membrane	Transport and binding proteins
BP2857		LysR-family transcriptional regulator					-2.18733	0.000638	1.53948	>0.05	Cytoplasmic	Regulatory functions
BP2871		hypothetical protein					-2.16275	0.000606	1.34297	>0.05	Unknown	Hypothetical proteins
BP2923		lipoprotein					-3.88916	0.000126	-4.86443	1.81e-05	Unknown	Cell envelope
BP2925		conserved hypothetical protein		Y			1.24011	>0.05	3.98345	7.6e-06	Cytoplasmic	Unknown function
BP2926		conserved hypothetical protein		Y			1.45228	>0.05	3.43548	1.86e-05	Unknown	Hypothetical proteins
BP2927		integral membrane protein					1.24476	>0.05	2.71097	0.00033	Cytoplasmic Membrane	Cell envelope
BP3093	modD	molybdenum transport ATP-binding protein					-1.30894	>0.05	2.59911	0.00982	Unknown	Transport and binding proteins
BP3094	modC	molybdenum transport system permease protein					-1.06215	>0.05	2.39489	0.0139	Cytoplasmic Membrane	Unknown function
BP3095	modB	molybdate-binding periplasmic protein precursor		Y			-1.11435	>0.05	3.43924	0.00136	Periplasmic	Transport and binding proteins
BP3097		conserved hypothetical protein					-2.21897	0.00744	1.70928	>0.05	Unknown	Hypothetical proteins
BP3140		hypothetical protein					-1.27046	>0.05	2.06788	0.00319	Cytoplasmic	Unknown function
BP3156		GntR-family transcriptional regulator					-2.09153	1.18e-05	-1.62147	>0.05	Cytoplasmic	Regulatory functions
BP3303		conserved hypothetical protein					-1.24084	>0.05	2.38662	0.00449	Cytoplasmic Membrane	Unknown function
BP3405	ompQ	outer membrane porin protein OmpQ		Y			1.32726	>0.05	3.58253	2.96e-05	Outer Membrane	Cell envelope
BP3432	cysI	sulfite reductase					2.10969	0.00513	1.10884	>0.05	Cytoplasmic	Energy metabolism
BP3434		exported protein					2.04629	0.00174	-1.20487	>0.05	Cytoplasmic Membrane	DNA metabolism
BP3439	dnt	dermonecrotic toxin					1.23452	>0.05	2.45854	0.00641	Cytoplasmic	Cellular processes
BP3465		conserved hypothetical protein					1.25999	>0.05	2.1479	0.00565	Cytoplasmic	Unknown function
BP3466		ArsR family transcriptional regulator					1.25446	>0.05	2.24117	0.000409	Cytoplasmic	Regulatory functions
BP3494	brkA	serum resistance protein					1.03101	>0.05	2.16622	0.00132	Outer Membrane	Unknown function
BP3513		hypothetical protein					-2.05453	0.000178	-2.0039	0.000183	Unknown	Unknown function
BP3522		membrane protein					2.41504	0.00142	-1.16999	>0.05	Cytoplasmic Membrane	Unknown function
BP3531	tonB	siderophore-mediated iron transport protein					-2.19492	>0.05	-2.8483	0.0427	Unknown	Energy metabolism
BP3580		intracellular PHB depolymerase					1.0468	>0.05	2.32157	0.000185	Cytoplasmic	Protein fate
BP3599		protein-L-isoaspartate O-methyltransferase					-2.44723	1.24e-05	-2.05329	0.000754	Cytoplasmic	Protein fate
BP3748	rpoH	RNA polymerase sigma-32 factor					-1.32928	>0.05	2.04606	0.0347	Cytoplasmic	Unknown function
BP3783	ptxA	pertussis toxin subunit 1 precursor					3.70191	4.84e-05	6.28856	5.43e-06	Extracellular	Cellular processes
BP3784	ptxB	pertussis toxin subunit 2 precursor		Y			1.59712	>0.05	6.21714	1.56e-05	Extracellular	Cellular processes
BP3785	ptxD	pertussis toxin subunit 4 precursor		Y			1.13965	>0.05	4.40933	2.66e-05	Extracellular	Cellular processes
BP3786	ptxE	pertussis toxin subunit 5 precursor					-1.02142	>0.05	2.61509	8.6e-05	Extracellular	Cellular processes
BP3787	ptxC	pertussis toxin subunit 3 precursor		Y			1.01092	>0.05	3.17367	0.00022	Extracellular	Cellular processes
BP3788	ptlA	pertussis toxin transport protein					-1.26429	>0.05	2.35739	0.00532	Cytoplasmic Membrane	Unknown function
BP3789	ptlB	pertussis toxin transport protein					-1.09787	>0.05	2.22524	0.00378	Cytoplasmic Membrane	Cell envelope
BP3840		conserved hypothetical protein (pseudogene)					1.07894	>0.05	-2.29829	0.00268	Unknown	Unknown function
BP3841		CAIB/BAIF family protein					1.09485	>0.05	-2.25602	0.00546	Cytoplasmic	Unknown function
BP3842		hypothetical protein					1.12712	>0.05	-2.23105	0.0042	Cytoplasmic	Unknown function
BP3843	tctC	Tripartite tricarboxylate transporter family receptor					1.04735	>0.05	-2.06174	0.0136	Periplasmic	Cell envelope
BP3844		enoyl-CoA hydratase/isomerase					-1.06509	>0.05	-2.05482	0.0139	Cytoplasmic	Unknown function
BP3867	tctC	Tripartite tricarboxylate transporter family receptor					-1.17193	>0.05	-2.4377	0.0139	Periplasmic	Unknown function
