# Supplementary material for: Differentially Expressed Genes in Bordetella pertussis Strains Belonging to a Lineage Which Recently Spread Globally
Source: PLoS One. 2014 Jan 8;9(1):e84523. doi: 10.1371/journal.pone.0084523 (PMC3885589; doi:10.1371/journal.pone.0084523)
Supplement: Table S6 — Genes that show significantly different levels of expression in ptxP1 and ptxP3 strains in the presence of low, medium, and high sulfate. (XLSX) [file pone.0084523.s008.xlsx]

## Sheet: Table S6
Table S6: Genes that show significantly different levels of expression in ptxP1 and ptxP3 strains in the presence of low, medium, and high sulfate.
General gene information specifies the open reading frame (ORF) number, gene, and protein product from each ORF.
Fold changes (FC) and statistics (P-value): FC specifies the ratio between the mean signal intensity (i.e. expression level) between the ptxP3 and ptxP1 strains grown in the presence of low, medium and high sulfate.
	ORFs with a fold change of more than or equal to 3 are indicated in red, and those with a fold change of less than or equal to -3 are indicated in green
	P-values were derived after performing a moderated Student t-tests with Benjamin Hochberg correction. SI<500: in both conditions the mean array signal intensity was below 500
Predicted localization and main role: Localizations were predicted using PsortB. The main role is shown according to the TIGR B. pertussis genome and B. bronchiseptica database
General gene information			ptxP3 vs. ptxP1						Predicted localization and main role
			low sulfate		medium sulfate		high sulfate
ORF	Gene	Product	Fold change	P value	Fold change	P value	Fold change	P value	PsortB-predicted localization	Main role
BB0920		membrane protein	1.60878	>0.05	2.58817	>0.05	3.04329	1.51e-05	Unknown	Unknown function
BP0117		hypothetical protein	1.40559	>0.05	3.13597	1.53e-06	2.40976	>0.05	Unknown	Hypothetical proteins
BP0131	leuA	2-isopropylmalate synthase	-1.5998	>0.05	-3.10402	1.37e-06	-1.55052	>0.05	Cytoplasmic	Amino acid biosynthesis
BP0135		LysR-family transcriptional regulator	1.61104	>0.05	4.62054	3.79e-07	2.16446	>0.05	Cytoplasmic	Regulatory functions
BP0186		conseved hypothetical protein	2.20357	>0.05	3.41638	2.35e-06	2.07992	>0.05	Unknown	Unknown function
BP0208		oxidoreductase	2.77239	>0.05	4.34947	7.21e-06	-1.4278	>0.05	Cytoplasmic	Energy metabolism
BP0209		GntR-family transcriptional regulator	3.46504	>0.05	8.44226	5.25e-08	1.44201	>0.05	Cytoplasmic	Regulatory functions
BP0260	cydB	cytochrome D ubiquinol oxidase subunit II	-1.13139	>0.05	1.05608	>0.05	3.04926	3.73e-05	Cytoplasmic Membrane	Energy metabolism
BP0357		membrane protein	1.6007	>0.05	4.72188	6.5e-08	1.65391	>0.05	Cytoplasmic Membrane	Energy metabolism
BP0419		LysR-family transcriptional regulator	1.72013	>0.05	3.94542	3.28e-07	2.28915	>0.05	Cytoplasmic	Regulatory functions
BP0429		delta-1-pyrroline-5-carboxylate dehydrogenase precursor	1.58928	>0.05	-1.45648	>0.05	3.98045	0.000752	Cytoplasmic	Energy metabolism
BP0430		short-chain fatty acids transporter	1.77085	>0.05	-1.24357	>0.05	4.51933	0.000198	Cytoplasmic Membrane	Transport and binding proteins
BP0440		N-terminal region of isovaleryl-CoA dehydrogenase (Pseudogene)	1.33614	>0.05	3.42843	1.82e-06	2.48442	>0.05	Unknown	Amino acid biosynthesis
BP0442		metallo-beta-lactamase family protein	1.76415	>0.05	5.22576	1.33e-07	1.97218	>0.05	Cytoplasmic	Cellular processes
BP0515		phage-related hypothetical protein	-5.24979	3.86e-05	-5.03789	2.25e-08	-3.47092	SI<500	Unknown	Hypothetical proteins
BP0544		4-oxalocrotonate tautomerase	4.3505	SI<500	6.22097	1.65e-05	1.86339	>0.05	Unknown	Unknown function
BP0546		bacterioferritin	1.41709	>0.05	3.07356	2.49e-06	1.25648	>0.05	Cytoplasmic	Transport and binding proteins
BP0566		dioxygenase	2.25227	>0.05	5.73205	9.24e-07	1.83659	>0.05	Cytoplasmic	Energy metabolism
BP0622		leu/ile/val-binding protein precursor	1.38106	>0.05	1.33148	>0.05	-3.73596	9.17e-05	Periplasmic	Transport and binding proteins
BP0623		conserved hypothetical protein (Pseudogene)	1.0299	>0.05	1.09346	>0.05	-3.9375	1.51e-05	Unknown	Hypothetical proteins
BP0624		substrate-CoA ligase	1.0699	>0.05	1.3667	>0.05	-3.87915	7.79e-05	Cytoplasmic	Fatty acid and phospholipid metabolism
BP0625		acyl-CoA dehydrogenase	1.05343	>0.05	1.20405	>0.05	-4.14761	1.62e-05	Cytoplasmic	Fatty acid and phospholipid metabolism
BP0626		2-oxo acid dehydrogenases acyltransferase (pseudogene)	-1.00425	>0.05	1.26431	>0.05	-4.72918	3.76e-05	Unknown	Energy metabolism
BP0627		enoyl-CoA hydratase/isomerase	1.06051	>0.05	1.10753	>0.05	-4.30183	2.84e-05	Cytoplasmic	Unknown function
BP0629	pdhA	pyruvate dehydrogenase E1 component, alpha subunit	-1.35574	>0.05	-1.45076	>0.05	-6.13852	2.71e-05	Cytoplasmic	Unknown function
BP0635		enoyl-CoA hydratase	-4.46237	0.000697	-3.31388	SI<500	-4.75067	3.99e-05	Cytoplasmic	Unknown function
BP0636		conserved hypothetical protein	-3.1129	SI<500	-2.98539	>0.05	-4.48516	0.000229	Cytoplasmic	Hypothetical proteins
BP0638		hypothetical protein	-3.14886	0.000153	-3.44158	1.52e-07	-3.86755	0.000377	Unknown	Hypothetical proteins
BP0639		conserved hypothetical protein	-4.2725	0.000224	-4.23573	6.84e-07	-5.00347	0.000127	Unknown	Unknown function
BP0640		acyl-CoA dehydrogenase	-4.04523	0.000108	-4.70831	1.41e-07	-5.60914	8.81e-05	Cytoplasmic	Fatty acid and phospholipid metabolism
BP0641	tctC	Tripartite tricarboxylate transporter family receptor	-3.87673	SI<500	-4.26788	SI<500	-5.77464	7.23e-05	Periplasmic	Cell envelope
BP0642		conserved hypothetical protein	-4.97425	SI<500	-5.03084	SI<500	-8.21369	3.29e-05	Cytoplasmic	Unknown function
BP0903		membrane protein	-2.10846	>0.05	-4.04946	7.92e-07	-1.63521	>0.05	Cytoplasmic Membrane	Cell envelope
BP1002	fabI	enoyl-[acyl-carrier-protein] reductase [NADH]	1.04736	>0.05	1.03317	>0.05	3.67713	5.24e-05	Cytoplasmic Membrane	Energy metabolism
BP1003	ackA	acetate kinase	1.11795	>0.05	-1.013	>0.05	3.8752	0.000106	Cytoplasmic	Energy metabolism
BP1022	flhD	flagellar transcriptional activator FlbB	1.6452	>0.05	2.32311	>0.05	5.4834	7.22e-05	Cytoplasmic	Regulatory functions
BP1023	flhC	flagellar transcriptional activator FlhC	1.73356	>0.05	2.3184	>0.05	4.45112	2.66e-05	Cytoplasmic	Regulatory functions
BP1083		membrane protein	1.82856	>0.05	3.02755	1.78e-07	1.94902	>0.05	Cytoplasmic Membrane	Cell envelope
BP1188		hypothetical protein	-1.26462	>0.05	-1.53904	1.95e-07	-1.46673	>0.05	Cytoplasmic	Hypothetical proteins
BP1239		conserved hypothetical protein	1.87104	>0.05	5.99483	1.39e-07	2.54402	>0.05	Unknown	Hypothetical proteins
BP1286		conserved hypothetical protein	7.22912	0.00251	2.52837	>0.05	1.76972	>0.05	Unknown	Hypothetical proteins
BP1290		conserved hypothetical protein	1.18023	>0.05	3.42563	8.77e-07	1.36868	>0.05	Unknown	Hypothetical proteins
BP1291		conserved hypothetical protein	1.87264	>0.05	4.30439	4.35e-07	1.79204	>0.05	Unknown	Hypothetical proteins
BP1302		exported protein	1.22114	>0.05	1.17883	>0.05	-3.0311	3.74e-06	Unknown	Cell envelope
BP1303		conserved hypothetical protein (Pseudogene)	1.06918	>0.05	-1.05781	>0.05	-3.45171	2.65e-06	Unknown	Cell envelope
BP1349		GntR-family transcriptional regulator	1.568	>0.05	3.25954	2.25e-06	1.73003	>0.05	Cytoplasmic	Regulatory functions
BP1357	leuC	3-isopropylmalate dehydratase large subunit (Pseudogene)	2.54043	>0.05	3.80179	7.04e-06	1.79138	>0.05	Unknown	Amino acid biosynthesis
BP1358	tctC	Tripartite tricarboxylate transporter family receptor	3.43648	>0.05	4.94973	1.12e-07	1.47982	>0.05	Periplasmic	Unknown function
BP1359		mandelate racemase	2.26465	>0.05	3.20244	1.29e-06	1.4563	>0.05	Cytoplasmic	Unknown function
BP1481	leuC	3-isopropylmalate dehydratase large subunit	-2.67552	>0.05	-4.57087	9.21e-08	-3.28474	2.26e-07	Cytoplasmic	Amino acid biosynthesis
BP1482	leuD	3-isopropylmalate dehydratase small subunit	-2.49417	>0.05	-3.9964	1.92e-07	-3.16196	9.98e-06	Cytoplasmic	Amino acid biosynthesis
BP1483	leuB	3-isopropylmalate dehydrogenase	-2.03583	>0.05	-4.59836	2.79e-07	-3.24518	1.62e-05	Cytoplasmic	Amino acid biosynthesis
BP1512		conserved hypothetical protein	1.4494	>0.05	4.58153	1.36e-07	2.33084	>0.05	Unknown	Unknown function
BP1561		exported protein	-2.29189	>0.05	-3.26569	1.3e-06	-2.35678	>0.05	Outer Membrane	Energy metabolism
BP1623	kpsM	polysialic acid transport protein	1.00637	>0.05	-1.01919	>0.05	-6.71753	1.33e-06	Cytoplasmic Membrane	Cell envelope
BP1624	kpsT	polysialic acid transport ATP-binding protein	1.00624	>0.05	1.03378	>0.05	-6.78454	6.74e-07	Cytoplasmic	Transport and binding proteins
BP1625	kpsE	capsule polysaccharide export inner-membrane protein	1.06909	>0.05	1.09514	>0.05	-6.30615	6.51e-07	Cytoplasmic Membrane	Cell envelope
BP1626	wbpT	capsular polysaccharide biosynthesis protein	-1.03773	>0.05	1.04135	>0.05	-5.97488	1.06e-07	Cytoplasmic	Cell envelope
BP1627	vipC	capsular polysaccharide biosynthesis protein	-1.01897	>0.05	1.01405	>0.05	-4.52416	1.22e-06	Cytoplasmic	Unknown function
BP1628	wza	capsular polysaccharide export protein	1.03225	>0.05	-1.02351	>0.05	-6.8982	1.12e-06	Outer Membrane	Cell envelope
BP1629	wbpO	lps o-antigen	-1.32425	>0.05	-1.13149	>0.05	-3.98834	9.54e-06	Cytoplasmic	Cell envelope
BP1631	wcbA	capsular polysaccharide export protein	-1.01705	>0.05	-1.18437	>0.05	-5.03478	2.32e-07	Cytoplasmic	Cell envelope
BP1632	kpsS	capsular polysaccharide export protein (Pseudogene)	-1.32287	>0.05	-1.4226	>0.05	-4.80108	8.35e-07	Unknown	Cell envelope
BP1749		AsnC-family transcriptional regulator	1.54706	>0.05	3.07733	3.28e-07	4.16504	0.000138	Cytoplasmic	Regulatory functions
BP1893		LysR-family transcriptional regulator (Pseudogene)	3.25435	0.00425	2.74465	>0.05	-1.48856	>0.05	Cytoplasmic	Unknown function
BP1894		conserved hypothetical protein	4.43625	3.4e-07	5.51607	6.76e-07	1.00136	>0.05	Cytoplasmic	Hypothetical proteins
BP1895	oplaH	5-oxoprolinase	1.66703	>0.05	3.00774	9.81e-06	1.1382	>0.05	Cytoplasmic	Unknown function
BP1945		membrane protein	1.3155	>0.05	3.52448	4.56e-07	1.89672	>0.05	Cytoplasmic Membrane	Cell envelope
BP1968	tnp	transposase	8.62318	0.00414	10.0811	3.3e-08	7.56573	1.77e-07	Unknown	Mobile and extrachromosomal element functions
BP2006		conserved hypothetical protein	1.3004	>0.05	3.97656	7.38e-06	1.32731	>0.05	Cytoplasmic	Hypothetical proteins
BP2055		periplasmic substrate-binding protein	1.04508	>0.05	-3.32209	6.94e-06	-1.58315	>0.05	Periplasmic	Transport and binding proteins
BP2056		binding-protein-dependent transport protein	-1.08044	>0.05	-3.6756	3.12e-06	-1.77135	>0.05	Cytoplasmic Membrane	Unknown function
BP2210		amino acid dehydrogenase subunit	-1.02028	>0.05	1.62488	>0.05	3.46576	0.000195	Cytoplasmic Membrane	Central intermediary metabolism
BP2250	bcr4	type III secretion protein	2.35233	>0.05	3.35339	1.26e-05	2.5642	>0.05	Unknown	Unknown function
BP2251	bcrH2	type III secretion chaperone	2.0262	>0.05	3.38715	1.15e-05	2.07108	>0.05	Unknown	Hypothetical proteins
BP2252	bopB	type III secretion system outer protein B	1.56774	>0.05	3.10566	3.9e-06	1.21423	>0.05	Cytoplasmic Membrane	Cell envelope
BP2253	bopD	type III secretion system outer protein D	1.79594	>0.05	3.47408	1.32e-06	1.50492	>0.05	Unknown	Cell envelope
BP2292		transcriptional regulator	1.55122	>0.05	3.34672	5.45e-07	2.19686	>0.05	Cytoplasmic	Regulatory functions
BP2315	vag8	autotransporter	1.41877	>0.05	3.84862	4.53e-07	-1.07441	>0.05	Extracellular	Unknown function
BP2490		cytochrome	1.65786	>0.05	1.57971	>0.05	4.12076	7.67e-06	Periplasmic	Energy metabolism
BP2491		cytochrome	1.65895	>0.05	1.49149	>0.05	3.88854	1.48e-07	Periplasmic	Energy metabolism
BP2560		exported protein	-1.732	>0.05	-3.38363	8.29e-07	-6.07667	2.09e-05	Cytoplasmic Membrane	Unknown function
BP2589		DNA-binding protein	1.57493	>0.05	3.52538	1.57e-06	2.33931	>0.05	Cytoplasmic	DNA metabolism
BP2652		exported protein	2.5358	>0.05	4.75765	4.52e-07	1.03439	>0.05	Unknown	Energy metabolism
BP2654		dihydrodipicolinate synthase	1.69916	>0.05	3.19769	2.75e-07	1.61654	>0.05	Cytoplasmic	Amino acid biosynthesis
BP2664		MarR-family transcriptional regulator	-3.15526	0.00226	-2.16506	>0.05	-1.65566	>0.05	Cytoplasmic	Regulatory functions
BP2722		membrane transport ATPase	-2.56523	>0.05	-7.82906	1.08e-05	-1.54822	>0.05	Cytoplasmic Membrane	Transport and binding proteins
BP2741		TetR-family transcriptional regulator	1.59246	>0.05	4.33475	1.12e-07	2.63189	>0.05	Cytoplasmic	Regulatory functions
BP2779		dihydroxy-acid dehydratase (pseudogene)	-1.18716	>0.05	-1.11055	>0.05	-4.24028	2.15e-07	Unknown	Amino acid biosynthesis
BP2780		malate dehydrogenase	1.16723	>0.05	1.07664	>0.05	-3.55687	6.53e-07	Cytoplasmic	Unknown function
BP2816		ABC transport protein, ATP-binding component	3.10409	2.93e-05	1.07336	>0.05	-1.00399	>0.05	Cytoplasmic Membrane	Unknown function
BP2827		hypothetical protein	8.19214	0.0024	9.54774	1.1e-08	4.58538	1.32e-05	Cytoplasmic	Hypothetical proteins
BP2871		hypothetical protein	2.10772	>0.05	6.38741	1.92e-07	2.91396	>0.05	Unknown	Hypothetical proteins
BP2882		lysR-family transcriptional regulator	1.70356	>0.05	4.35466	3.79e-07	2.57591	>0.05	Cytoplasmic	Regulatory functions
BP2940		integral membrane protein	1.96986	>0.05	3.26581	4.64e-06	1.79948	>0.05	Cytoplasmic Membrane	Cell envelope
BP3057		ATP-dependent RNA helicase	-1.74138	>0.05	-6.2849	2.22e-06	-2.43053	>0.05	Cytoplasmic	DNA metabolism
BP3093	modD	molybdenum transport ATP-binding protein	1.26472	>0.05	4.22268	1.29e-06	1.67593	>0.05	Unknown	Transport and binding proteins
BP3094	modC	molybdenum transport system permease protein	1.19925	>0.05	3.01739	2.37e-06	1.78994	>0.05	Cytoplasmic Membrane	Unknown function
BP3095	modB	molybdate-binding periplasmic protein precursor	1.36211	>0.05	5.12588	1.53e-06	1.86044	>0.05	Periplasmic	Transport and binding proteins
BP3097		conserved hypothetical protein	-1.11912	>0.05	3.47194	0.00023	1.11706	>0.05	Unknown	Hypothetical proteins
BP3182		conserved hypothetical protein	1.84499	>0.05	4.10098	6.56e-07	2.26803	>0.05	Cytoplasmic	Unknown function
BP3245	tctC	Tripartite tricarboxylate transporter family receptor	2.1818	>0.05	5.17497	9.65e-08	2.50358	>0.05	Periplasmic	Unknown function
BP3249		inner membrane efflux protein	1.63819	>0.05	6.86924	1.32e-06	3.81195	1.99e-05	Cytoplasmic Membrane	Unknown function
BP3303		conserved hypothetical protein	1.18784	>0.05	3.39909	4.72e-07	1.43738	>0.05	Cytoplasmic Membrane	Unknown function
BP3320		conserved hypothetical protein	1.7692	>0.05	3.6637	5.45e-07	1.56775	>0.05	Cytoplasmic	Hypothetical proteins
BP3434		exported protein	3.76625	0.000556	1.6025	>0.05	1.35796	>0.05	Cytoplasmic Membrane	DNA metabolism
BP3517		membrane protein	-1.0315	>0.05	-1.23542	>0.05	-3.24656	5.93e-06	Unknown	Cell envelope
BP3518		phospholipase D family protein	1.02705	>0.05	1.05646	>0.05	-3.82269	2.11e-06	Cytoplasmic Membrane	Cellular processes
BP3524		acetyltransferase	1.5787	>0.05	4.48286	6.41e-08	1.78023	>0.05	Cytoplasmic	Central intermediary metabolism
BP3546		conserved hypothetical protein	6.83902	>0.05	12.2683	1.11e-08	3.42411	4.53e-05	Cytoplasmic	Unknown function
BP3580		intracellular PHB depolymerase	1.47935	>0.05	3.18415	1.41e-06	1.7394	>0.05	Cytoplasmic	Protein fate
BP3644		histidine triad protein (pseudogene)	1.73026	>0.05	3.36293	1.29e-06	1.91125	>0.05	Unknown	Unknown function
BP3701		exported protein	-1.09159	>0.05	-1.18133	>0.05	-4.13263	1.92e-05	Unknown	Cell envelope
BP3703	lpxL2	transport system permease protein	-1.08766	>0.05	-1.06907	>0.05	-4.02484	1.33e-05	Cytoplasmic Membrane	Transport and binding proteins
BP3704		transport system periplasmic protein	1.18993	>0.05	1.20825	>0.05	-3.215	0.00036	Periplasmic	Transport and binding proteins
BP3707	tctC	Tripartite tricarboxylate transporter family receptor	-1.25934	>0.05	-1.41106	>0.05	-8.86364	2.92e-06	Periplasmic	Unknown function
BP3708		zinc-binding dehydrogenase	-1.74046	>0.05	-1.57	>0.05	-6.86039	2.08e-06	Cytoplasmic	Central intermediary metabolism
BP3709		racemase	-2.57246	>0.05	-2.08119	>0.05	-6.73244	1.64e-06	Cytoplasmic	Unknown function
BP3723		hypothetical protein	1.86561	>0.05	3.40138	3.06e-07	1.10364	>0.05	Unknown	Hypothetical proteins
BP3725	nadC	nicotinate-nucleotide pyrophosphorylase	-8.84113	>0.05	-12.0545	5.35e-08	-3.32084	2.66e-06	Cytoplasmic	Biosynthesis of cofactors, prosthetic groups, and carriers
BP3748	rpoH	RNA polymerase sigma-32 factor	1.20454	>0.05	3.36035	7.55e-07	1.16085	>0.05	Cytoplasmic	Unknown function
BP3752		conserved hypothetical protein	1.27806	>0.05	3.32598	4.61e-07	1.54263	>0.05	Unknown	Hypothetical proteins
BP3755	omp	outer membrane protein	-1.14766	>0.05	-1.24008	>0.05	4.5532	0.000909	Outer Membrane	Cell envelope
BP3784	ptxB	pertussis toxin subunit 2 precursor	-1.00312	>0.05	3.97929	2.19e-06	1.73095	>0.05	Extracellular	Cellular processes
BP3785	ptxD	pertussis toxin subunit 4 precursor	1.00255	>0.05	3.96497	9.2e-07	1.57811	>0.05	Extracellular	Cellular processes
BP3786	ptxE	pertussis toxin subunit 5 precursor	1.13818	>0.05	3.00235	1.41e-06	1.74065	>0.05	Extracellular	Cellular processes
BP3787	ptxC	pertussis toxin subunit 3 precursor	-1.00493	>0.05	3.23835	1.02e-05	1.72302	>0.05	Extracellular	Cellular processes
BP3838		ubiE/COQ5 methyltransferase family protein	-5.37059	0.000211	-16.5326	3.45e-08	-6.94825	8.87e-08	Cytoplasmic	Unknown function
BP3840		conserved hypothetical protein (pseudogene)	-4.36887	7.6e-05	-10.9314	2.45e-07	-5.57306	9.79e-06	Unknown	Unknown function
BP3841		CAIB/BAIF family protein	-3.46251	0.000263	-8.49144	1.92e-07	-4.71811	1.32e-05	Cytoplasmic	Unknown function
BP3842		hypothetical protein	-2.43807	>0.05	-6.22826	4.54e-07	-3.65781	1.52e-05	Cytoplasmic	Unknown function
BP3843	tctC	Tripartite tricarboxylate transporter family receptor	-2.17353	>0.05	-4.58668	1.44e-06	-2.36326	>0.05	Periplasmic	Cell envelope
BP3844		enoyl-CoA hydratase/isomerase	-1.99658	>0.05	-4.09388	5.08e-06	-2.41218	>0.05	Cytoplasmic	Unknown function
