# Supplementary material for: Differentially Expressed Genes in Bordetella pertussis Strains Belonging to a Lineage Which Recently Spread Globally
Source: PLoS One. 2014 Jan 8;9(1):e84523. doi: 10.1371/journal.pone.0084523 (PMC3885589; doi:10.1371/journal.pone.0084523)
Supplement: Table S7 — Absolute expression levels of genes in ptxP1 and ptxP3 strains according to microarray analyses. (XLSX) [file pone.0084523.s009.xlsx]

## Sheet: Table S7
Table S7: Absolute expression levels of genes in ptxP1 and ptxP3 strains according to microarray analyses
General gene information specifies the open reading frame (ORF) number, gene, and protein product from each ORF.
Log2(SI), Fold changes (FC) statistics (P value): Log2(SI) values represent the absolute expression level for the corresponding ORF under low (0 mM), medium (5 mM), and high sulfate (50 mM) conditions, expressed as the Log2 transformed value of the mean signal intensity (SI).
	FC specifies the ratio between the mean SI between the low (0 mM), medium (5 mM), and high sulfate (50 mM) condition of the ptxP3 strain versus the ptxP1 strain, of ORFs identified as being differentially regulated (derived from Table S6).
	P-values were derived after performing a moderated Student t-tests with Benjamin Hochberg correction. SI<500: in both conditions the mean array signal intensity was below 500
Sulfate-regulated Fold changes (FC): High sulfate repressed (HSR): specifies the ratio between the mean SI of the low sulfate (0 mM) condition compared to the high sulfate (50 mM) condition of genes significantly identified as HSR genes (derived from Table S3).
	Medium sulfate induced (MSI): specifies the ratio between the mean SI of the low sulfate (0 mM) condition compared to the medium sulfate (5 mM) condition of genes significantly identified as MSI genes (derived from Table S5).
	Medium sulfate repressed (MSR): specifies the ratio between the mean SI of the low sulfate (0 mM) condition compared to the medium sulfate (5 mM) condition of genes significantly identified as MSR genes (derived from Table S5).
	High sulfate induced (HSI): specifies the ratio between the mean SI of the low sulfate (0 mM) condition compared to the high sulfate (50 mM) condition of genes significantly identified as HSI genes (derived from Table S3).
Predicted localization and main role: Localizations were predicted using PsortB. The main role is shown according to the TIGR B. pertussis genome and B. bronchiseptica database
General gene information			Log2(SI), Fold changes (FC) statistics (P value)												Sulfate-regulated Fold changes (FC)								Predicted localization and main role
			low sulfate				medium sulfate				high sulfate				HSR		MSI		MSR		HSI
ORF	Gene	Product	Log2(SI) ptxP1	Log2(SI) ptxP3	Fold change	P value	Log2(SI) ptxP1	Log2(SI) ptxP3	Fold change	P value	Log2(SI) ptxP1	Log2(SI) ptxP3	Fold change	P value	ptxP1	ptxP3	ptxP1	ptxP3	ptxP1	ptxP3	ptxP1	ptxP3	PsortB-predicted localization	Main role
BB0516		transcriptional regulator	4.49515	4.55596	1.04305		4.48497	4.53292	1.03379		4.58108	4.46133	-1.08655										Cytoplasmic	Unknown function
BB0517		dioxygenase subunit	4.74993	4.8151	1.04621		4.65803	4.75698	1.07099		4.82363	4.77239	-1.03616										Cytoplasmic	Unknown function
BB0518		hydroxylase	4.51649	4.68981	1.12765		4.53973	4.59693	1.04044		4.65338	4.64516	-1.00571										Cytoplasmic	Unknown function
BB0534		exported protein	6.08815	6.36869	1.21465		6.00523	6.6373	1.54979		6.03512	6.22445	1.14023										Unknown	Unknown function
BB0535		hypothetical protein	7.82126	7.49092	-1.25731		6.98061	7.03921	1.04145		7.1714	7.82844	1.57684										Cytoplasmic	Unknown function
BB0536		conserved hypothetical protein	5.73946	5.63401	-1.07583		5.37052	5.49217	1.08798		5.50388	6.10081	1.51249										Unknown	Unknown function
BB0537		sulfurtransferase	6.31405	6.248	-1.04685		6.03069	6.11497	1.06016		6.15089	6.31722	1.1222										Unknown	Unknown function
BB0538		LysR family regulatory protein	5.6593	5.35611	-1.23387		5.35225	5.70615	1.27801		5.397	5.51262	1.08344										Cytoplasmic	Unknown function
BB0539		thiamine pyrophosphate enzyme	6.1959	6.31556	1.08648		6.16149	6.27039	1.07841		6.26697	6.43167	1.12093										Cytoplasmic	Unknown function
BB0540		conserved hypothetical protein	7.42912	7.07126	-1.28152		7.63424	7.39688	-1.17883		7.42786	7.01093	-1.33508										Cytoplasmic	Unknown function
BB0541		enoyl-CoA hydratase	5.6509	5.90577	1.19323		5.52217	5.90781	1.30644		5.38165	5.68354	1.23276										Cytoplasmic	Unknown function
BB0542		exported protein	6.38434	6.20004	-1.13627		6.3772	6.09705	-1.21432		6.52463	6.45079	-1.05251										Periplasmic	Unknown function
BB0916		autotransporter	5.05679	5.09624	1.02772		5.09683	4.92407	-1.12721		5.38415	5.24302	-1.10277										Outer Membrane	Unknown function
BB0917		regulatory protein	7.27972	6.79445	-1.39985		7.32343	6.70656	-1.53354		7.63179	7.42343	-1.15537										Cytoplasmic	Unknown function
BB0918		exported protein	10.5346	10.4985	-1.02532		11.0108	10.8655	-1.10594		12.3554	12.2132	-1.10359								-3.56675	-3.25798	Unknown	Unknown function
BB0919		TetR-family transcriptional regulator	8.46334	8.73504	1.20723		8.88747	8.75105	-1.09917		8.20812	8.53832	1.25719										Cytoplasmic	Unknown function
BB0920		membrane protein	8.71677	9.40274	1.60878		8.3725	9.74443	2.58817		8.80595	10.4116	3.04329	1.51e-05									Unknown	Unknown function
BB0921		membrane protein	7.73337	8.5504	1.76178		7.73286	8.96443	2.34822		8.82898	8.83179	1.00195										Cytoplasmic Membrane	Unknown function
BB1141		GntR-family transcriptional regulator	4.7628	9.56726	27.9439	absent ptxP1	4.61617	10.2894	51.0299	absent ptxP1	4.97712	9.71625	26.7067	absent ptxP1									Cytoplasmic	Unknown function
BB1142		amidase	5.2505	9.48928	18.8799	absent ptxP1	5.53659	10.1973	25.2932	absent ptxP1	5.71401	10.3788	25.3645	absent ptxP1									Cytoplasmic	Unknown function
BB1143		conserved hypothetical protein	4.95021	8.68929	13.3529	absent ptxP1	4.83839	9.3988	23.595	absent ptxP1	4.94827	9.5752	24.7084	absent ptxP1									Cytoplasmic	Unknown function
BB1144		enoyl-CoA hydratase	4.69081	7.67855	7.9323	absent ptxP1	4.6356	8.31734	12.8326	absent ptxP1	4.76748	8.18271	10.6681	absent ptxP1									Cytoplasmic	Unknown function
BB1145		exported protein	4.88605	8.27004	10.4396	absent ptxP1	4.8496	8.83779	15.8696	absent ptxP1	4.98734	9.41582	21.533	absent ptxP1								-2.16472	Unknown	Unknown function
BB1146		inner membrane component ofbinding-protein-dependent transport system	4.9274	5.96848	2.05777	absent ptxP1	4.91186	6.35654	2.72202	absent ptxP1	5.08147	6.9205	3.57769	absent ptxP1									Cytoplasmic Membrane	Unknown function
BB1147		probable ATP-binding component of ABCtransporter	5.12801	6.37638	2.37573	absent ptxP1	5.07409	6.41689	2.53643	absent ptxP1	5.31282	7.01289	3.24917	absent ptxP1									Cytoplasmic Membrane	Unknown function
BB1148		conserved hypothetical protein	4.72923	6.40312	3.19074	absent ptxP1	4.57548	6.73973	4.48233	absent ptxP1	4.65614	7.37861	6.60002	absent ptxP1									Cytoplasmic	Unknown function
BB1149		probable short chain dehydrogenase	4.79465	5.93751	2.20818	absent ptxP1	4.76426	6.3535	3.00891	absent ptxP1	4.94093	6.51761	2.98283	absent ptxP1									Cytoplasmic	Unknown function
BB1150		transcriptional regulator	4.96444	9.26662	19.7281	absent ptxP1	5.05507	9.84424	27.6493	absent ptxP1	5.38753	9.58858	18.3926	absent ptxP1									Cytoplasmic	Unknown function
BB1151		branched-chain amino acid-bindingprotein	4.88864	5.32467	1.35288	absent ptxP1	4.96046	5.04339	1.05917	absent ptxP1	5.0146	5.84226	1.7748	absent ptxP1									Periplasmic	Unknown function
BB1152		conserved hypothetical protein	4.84643	4.80496	-1.02916	absent ptxP1	4.67153	4.78023	1.07826	absent ptxP1	4.81564	5.09281	1.21182	absent ptxP1									Unknown	Unknown function
BB1153		acetyl-CoA synthetase	4.83665	4.82553	-1.00774	absent ptxP1	4.815	4.83098	1.01114	absent ptxP1	4.97974	5.17459	1.14461	absent ptxP1									Cytoplasmic	Unknown function
BB1154		conserved hypothetical protein	4.76456	5.16533	1.32021	absent ptxP1	4.71475	5.18157	1.38206	absent ptxP1	4.93494	6.77552	3.58154	absent ptxP1									Cytoplasmic	Unknown function
BB1155		probable permease component of branched-chainamino acid transporter	5.2503	5.38908	1.10097	absent ptxP1	5.14203	5.28946	1.10759	absent ptxP1	5.3635	5.76446	1.32039	absent ptxP1									Cytoplasmic Membrane	Unknown function
BB1156		probable permease component of branched-chainamino acid transporter	4.78417	5.21743	1.35028	absent ptxP1	4.78711	5.30623	1.43308	absent ptxP1	4.96142	6.03039	2.09794	absent ptxP1									Cytoplasmic Membrane	Unknown function
BB1157	livG	high-affinity branched-chain amino acidtransport ATP-binding protein	5.3866	5.5637	1.13061	absent ptxP1	5.36998	5.46306	1.06664	absent ptxP1	5.86539	6.49368	1.54573	absent ptxP1									Cytoplasmic Membrane	Unknown function
BB1158	livF	high-affinity branched-chain amino acidtransport ATP-binding protein	5.26385	5.21499	-1.03445	absent ptxP1	5.32812	5.29027	-1.02658	absent ptxP1	5.41572	5.87707	1.37683	absent ptxP1									Unknown	Unknown function
BB1159		NADH:flavin oxidoreductase	5.10227	5.19904	1.06938		5.00189	5.14962	1.10782		5.11145	5.68234	1.48544										Cytoplasmic	Unknown function
BB1789	fadD	long-chain-fatty-acid--CoA ligase	4.7689	4.83572	1.04741		4.77101	4.75706	-1.00972		5.09707	4.96009	-1.0996										Cytoplasmic	Unknown function
BB1790		Conserved hypothetical protein	5.17441	5.33228	1.11564		5.17472	5.24273	1.04827		5.5287	5.3623	-1.12225										Unknown	Unknown function
BB1791		acetyl-CoA acyltransferase (thiolase)protein	4.72501	4.79186	1.04743		4.694	4.62494	-1.04903		4.86249	4.7974	-1.04615										Cytoplasmic	Unknown function
BB1792		3-hydroxyacyl-CoA dehydrogenaseoxidoreductase	4.69852	4.76647	1.04823		4.70319	4.69894	-1.00295		4.78888	4.82846	1.02781										Unknown	Unknown function
BB1793		fatty acid transport system, membraneprotein	4.81231	4.96827	1.11416		4.71077	4.79409	1.05945		4.81927	4.92978	1.07961										Outer Membrane	Unknown function
BB1794		enoyl-CoA hydratasee	5.03394	5.01512	-1.01313		4.99901	4.73586	-1.2001		5.08216	4.97351	-1.07822										Unknown	Unknown function
BB1795		thiolase	5.05512	5.15694	1.07313		5.04192	4.96081	-1.05783		5.16475	5.17801	1.00923										Cytoplasmic	Unknown function
BB1796		acyl-CoA dehydrogenase	4.8345	4.99382	1.11676		4.86596	4.89925	1.02334		5.03434	5.00888	-1.0178										Unknown	Unknown function
BB1797		TetR-family regulatory protein	4.99108	4.97386	-1.01201		4.91323	4.72865	-1.13649		5.18253	4.98224	-1.14893										Cytoplasmic	Unknown function
BB1798		luxR-family regulatory protein	4.76615	5.06859	1.23323		4.65412	4.86008	1.15345		4.74845	4.96899	1.16517										Cytoplasmic	Unknown function
BB4880	trxB	thioredoxin reductase	6.05203	6.19857	1.10691		6.2595	6.11517	-1.10522		6.08841	6.22683	1.1007										Cytoplasmic	Unknown function
BB4881		IclR-family transcriptional regulator	8.38771	8.43038	1.03002		8.78626	8.28048	-1.41989		8.53859	8.38902	-1.10924										Cytoplasmic	Unknown function
BB4882		conserved hypothetical protein	4.962	4.96652	1.00314		4.9424	5.10572	1.11986		4.80734	4.90629	1.07099										Outer Membrane	Unknown function
BB4883		hypothetical protein	4.70711	4.80877	1.07301		4.80512	4.74498	-1.04257		4.85425	4.72219	-1.09586										Unknown	Unknown function
BB4884		dehydratase	4.61331	4.68002	1.04733		4.60653	4.63622	1.02079		4.73142	4.711	-1.01425										Cytoplasmic	Unknown function
BB4885		lipoprotein	4.64579	4.79237	1.10694		4.65889	4.76952	1.0797		4.64824	4.77151	1.0892										Periplasmic	Unknown function
BB4886		dehydratase	8.32902	8.13306	-1.14549		8.33093	8.13631	-1.14442		7.24709	7.5721	1.25267										Cytoplasmic	Unknown function
BB4887		glutaredoxin	8.09214	8.25806	1.12188		8.09791	8.36904	1.20675		7.14064	7.6991	1.4727										Unknown	Unknown function
BB4888		reductase	9.90211	9.82893	-1.05203		9.98593	10.0096	1.01657		9.1541	9.40862	1.19294										Cytoplasmic	Unknown function
BP0001	gidA	glucose inhibited division protein A	10.8358	10.4551	-1.30202		10.6961	10.7044	1.00573		11.4878	10.9591	-1.44269										Cytoplasmic	Unknown function
BP0002	gidB	glucose inhibited division protein B	10.3253	9.86306	-1.37764		10.1288	10.3697	1.18166		10.6888	10.2717	-1.33524										Unknown	Unknown function
BP0003	parA	ParA family protein	10.6719	10.5025	-1.12454		10.5781	10.7702	1.14242		11.0606	10.7822	-1.21286										Cytoplasmic	Unknown function
BP0004		acetyltransferase, GnaT family	10.3234	9.59472	-1.65709		10.1693	9.85907	-1.23991		10.6306	10.0162	-1.53095										Unknown	Central intermediary metabolism
BP0005	parB	chromosome partitioning protein ParB	10.1208	9.90194	-1.16383		10.1363	9.93259	-1.15163		10.4307	10.1065	-1.25199										Cytoplasmic	Cellular processes
BP0006	ansB	L-asparaginase II precursor (pseudogene)	11.0363	10.667	-1.29167		11.064	10.7835	-1.21466		11.3744	11	-1.29631										Unknown	Amino acid biosynthesis
BP0007	tuf	elongation factor Tu	14.494	14.4466	-1.03347		14.6541	14.1268	-1.44123		14.8846	14.6783	-1.15376										Cytoplasmic	Protein synthesis
BP0008	secE	preprotein translocase SecE subunit	13.4516	13.1763	-1.21026		13.4799	13.0803	-1.31918		14.0351	13.7936	-1.1822										Cytoplasmic Membrane	Unknown function
BP0009	nusG	transcription antitermination protein NusG	12.876	12.5485	-1.25483		12.9402	12.2485	-1.61522		13.3834	12.9464	-1.35384										Cytoplasmic	Transcription
BP0010	rplK	50S ribosomal protein L11	13.3277	13.1425	-1.13705		13.4705	12.9462	-1.43827		13.9858	13.5344	-1.36741										Cytoplasmic	Protein synthesis
BP0011	rplA	50S ribosomal protein L1	12.9565	12.6872	-1.20526		12.9942	12.4176	-1.4913		13.6611	13.1003	-1.47504										Cytoplasmic	Protein synthesis
BP0013	rplJ	50S ribosomal protein L10	14.1678	14.1388	-1.0203		14.1515	13.8766	-1.2099		14.4086	14.2963	-1.08098										Cytoplasmic	Unknown function
BP0014	rplL	50S ribosomal protein L7/L12	14.1099	14.1695	1.04218		13.9389	13.9265	-1.00867		14.0688	14.1676	1.07089										Cytoplasmic	Protein synthesis
BP0015	rpoB	DNA-directed RNA polymerase beta chain	12.4936	12.3464	-1.10744		12.5356	12.1852	-1.27483		12.8989	12.6971	-1.15015										Cytoplasmic	Transcription
BP0016	rpoC	DNA-directed RNA polymerase beta' chain	11.7287	11.8582	1.09394		11.6698	11.98	1.23988		11.8309	12.1969	1.28876										Cytoplasmic	Unknown function
BP0017		lipoprotein	7.32292	7.89335	1.48497		7.19558	8.01787	1.76821		7.86903	8.25012	1.30233										Unknown	Cell envelope
BP0018		membrane protein	9.3996	9.59475	1.14484		9.21561	9.91268	1.62121		9.49337	9.81998	1.25406										Unknown	Cell envelope
BP0019		two-component sensor protein (Pseudogene)	6.53765	6.21395	-1.25154		6.44687	6.29554	-1.11059		5.8902	6.06294	1.1272										Unknown	Regulatory functions
BP0020		peptidoglycan binding protein	6.74904	6.97615	1.17049		7.02691	7.14898	1.0883		6.06282	6.67184	1.52522										Unknown	DNA metabolism
BP0021		two-component response regulator (Pseudogene)	8.37506	8.20557	-1.12466		8.35535	8.44703	1.06561		7.61413	8.41347	1.7403										Unknown	Regulatory functions
BP0022		Two-component response regulator	7.93408	7.27146	-1.58295		6.55783	7.19279	1.55289		6.77352	6.61638	-1.11507										Cytoplasmic	Regulatory functions
BP0024		racemase (Pseudogene)	7.18789	7.00622	-1.1342		7.17386	7.06024	-1.08194		6.61753	6.66767	1.03537										Unknown	Unknown function
BP0025		conserved hypothetical protein	5.88193	5.84887	-1.02318		5.75799	5.88507	1.09208		5.343	5.37886	1.02517										Unknown	Unknown function
BP0026		thiolase	5.05526	4.90601	-1.10899		4.99798	4.97894	-1.01328		4.87813	4.88042	1.00159										Periplasmic	Fatty acid and phospholipid metabolism
BP0027		MaoC family protein	5.70953	5.46277	-1.18654		5.81608	5.50108	-1.24401		5.7884	5.24644	-1.45595										Unknown	Unknown function
BP0028		transcriptional regulator	6.63895	6.39225	-1.18649		6.88282	6.45893	-1.34154		6.4249	6.36394	-1.04316										Cytoplasmic	Regulatory functions
BP0029		enoyl-CoA hydratase	6.53755	6.49072	-1.03299		6.45653	6.29965	-1.11487		6.01039	6.03867	1.0198										Cytoplasmic	Unknown function
BP0030		conserved hypothetical protein	6.16933	6.452	1.21644		6.16556	6.23783	1.05137		6.48017	6.52643	1.03258										Cytoplasmic	Unknown function
BP0032		transporter	8.26909	8.29135	1.01555		8.65515	8.42425	-1.17357		8.66094	8.66144	1.00035										Cytoplasmic Membrane	Unknown function
BP0033	glyQ	glycyl-tRNA synthetase alpha chain	12.9055	12.6679	-1.17902		13.4589	12.3117	-2.21485		13.1395	12.8568	-1.21649										Cytoplasmic	Protein synthesis
BP0034	glyS	glycyl-tRNA synthetase beta chain	11.0814	10.8209	-1.19789		11.1847	10.5406	-1.56282		11.5621	11.1928	-1.29174										Cytoplasmic	Protein synthesis
BP0035		haloacid dehalogenase-like hydrolase	8.90053	8.59331	-1.23732		9.00938	8.58216	-1.34464		9.32023	8.93012	-1.31049										Cytoplasmic	Central intermediary metabolism
BP0036		acyltransferase	11.1523	11.1419	-1.00719		11.422	10.9788	-1.3596		11.627	11.3078	-1.24762										Cytoplasmic Membrane	Cell envelope
BP0037		conserved protein	10.1186	9.86638	-1.19101		9.81446	9.89982	1.06095		9.94682	9.77161	-1.12913										Cytoplasmic	Unknown function
BP0038	gloA	lactoylglutathione lyase	12.7277	12.8763	1.10851		12.7084	12.7205	1.00844		12.4912	12.8445	1.2775										Cytoplasmic	Energy metabolism
BP0039	def	peptide deformylase	11.2275	11.0157	-1.15816		11.1755	10.8945	-1.21506		11.0691	11.3005	1.174										Cytoplasmic	Protein fate
BP0040		C-terminal region of a oxidoreductase (Pseudogene)	7.18045	7.87535	1.61877		7.37777	8.22723	1.80183		6.73902	7.75724	2.02542										Unknown	Central intermediary metabolism
BP0042		lipase (Pseudogene)	6.87217	7.88101	2.01229		6.32178	8.8854	5.91189		6.76345	7.78391	2.02857										Unknown	Central intermediary metabolism
BP0043		exported protein	8.30212	8.41767	1.08339		8.32306	8.73302	1.32865		8.11023	8.40282	1.22484										Unknown	Cell envelope
BP0044	luxR?	transcriptional regulator	5.18738	5.24646	1.0418		5.22401	5.11417	-1.07911		5.32378	5.27953	-1.03115										Outer Membrane	Unknown function
BP0045		membrane protein	7.61188	7.58092	-1.02169		7.6411	7.74695	1.07613		7.27618	7.6076	1.25825										Cytoplasmic Membrane	Unknown function
BP0046		malate/L-lactate dehydrogenase (Pseudogene)	9.72081	9.94866	1.17109		9.33361	10.3973	2.0903		8.18621	9.18495	1.99825		2.87707								Unknown	Unknown function
BP0047	metX	homoserine O-acetyltransferase	9.26339	8.8219	-1.35801		9.34531	8.7393	-1.52204		8.34847	8.38406	1.02498										Unknown	Amino acid biosynthesis
BP0048	metW	This protein is found alongside MetX, of the enzyme that acylates homoserine as a first step toward methionine biosynthesis, in many species. It appears to act in methionine biosynthesis but is not fully characterized	9.27948	9.13417	-1.10597		9.13247	8.89424	-1.17954		8.27512	8.49665	1.16597										Cytoplasmic	Unknown function
BP0050	ampG	permease	8.48478	8.78956	1.23523		7.97439	8.53606	1.47598		6.81111	6.99954	1.13952										Cytoplasmic Membrane	Cell envelope
BP0051		outer membrane porin protein precursor (Pseudogene)	9.23429	9.60873	1.29634		9.37005	9.79233	1.34004		11.4716	10.8282	-1.56203								-4.85141	-2.32185	Outer Membrane	Unknown function
BP0053		aspartate/glutamate racemase	7.27877	7.1639	-1.08288		7.22447	7.31538	1.06504		7.29512	7.75368	1.37417										Unknown	Amino acid biosynthesis
BP0054	gltL	glutamate/aspartate transport ATP-binding protein (pseudogene)	8.20831	8.15776	-1.03566		8.08339	8.24214	1.11632		8.16303	8.42584	1.19981										Unknown	Unknown function
BP0055	gltK	glutamate/aspartate transport system permease protein	7.34065	7.04215	-1.22987		7.3827	7.25232	-1.09458		7.4383	7.42735	-1.00762										Cytoplasmic Membrane	Transport and binding proteins
BP0056	gltJ	glutamate/aspartate transport system permease protein	5.52096	5.74677	1.16943		5.54228	5.54277	1.00034		5.8311	5.81905	-1.00839										Cytoplasmic Membrane	Transport and binding proteins
BP0057		amino-acid ABC transporter binding protein precursor	5.43132	5.54387	1.08114		5.36729	5.67778	1.24013		5.783	5.72743	-1.03927										Periplasmic	Transport and binding proteins
BP0059		regulatory protein (Pseudogene)	8.72807	8.74509	1.01187		8.75421	8.8844	1.09444		7.95681	8.5546	1.5134										Unknown	Unknown function
BP0060		conserved hypothetical protein	9.8159	9.32438	-1.40593		8.93835	9.22509	1.21988		8.78082	9.17604	1.31514		2.07597								Cytoplasmic	Hypothetical proteins
BP0061		DNA-binding protein	10.1649	9.40539	-1.69289		9.24796	9.18918	-1.04158		9.47898	9.70296	1.16795										Cytoplasmic	Unknown function
BP0062		hypothetical protein	8.72755	8.25794	-1.38474		8.60357	8.56079	-1.0301		8.8124	9.03944	1.17043										Cytoplasmic	Unknown function
BP0063	tctC	Tripartite tricarboxylate transporter family receptor	5.06037	4.9341	-1.09147		5.0526	5.04197	-1.0074		4.98648	4.88922	-1.06974										Periplasmic	Unknown function
BP0063	tctC	Tripartite tricarboxylate transporter family receptor	5.06037	4.9341	-1.09147		5.0526	5.04197	-1.0074		4.98648	4.88922	-1.06974										Periplasmic	Unknown function
BP0064		conserved hypothetical protein	10.3326	10.3445	1.00831		10.0693	10.3699	1.23166		10.4349	10.9032	1.38351										Cytoplasmic	Unknown function
BP0065		ferredoxin	9.38285	8.80752	-1.49002		9.39701	9.04581	-1.27562		8.81709	8.87808	1.04318										Cytoplasmic	Unknown function
BP0066		oxidoreductase	8.79337	8.67999	-1.08176		8.62769	8.70551	1.05542		8.20924	8.83969	1.54805										Cytoplasmic	Unknown function
BP0067		integral membrane protein	8.26055	8.31566	1.03894		8.08934	8.42031	1.25786		7.49247	8.65272	2.23496										Cytoplasmic Membrane	Unknown function
BP0068		membrane protein (pseudogene)	9.26411	9.2723	1.00569		8.91023	9.31133	1.32051		8.59295	9.68287	2.12862										Unknown	Unknown function
BP0069		exported protein	9.29747	8.91073	-1.30744		8.85904	8.93024	1.05059		9.15249	9.64398	1.4059										Periplasmic	Unknown function
BP0070		hydroxylase beta subunit (Pseudogene)	10.3243	10.0423	-1.21583		9.97516	10.1242	1.10882		9.83668	10.2043	1.29021										Unknown	Unknown function
BP0072	tnp	transposase	10.6896	10.5377	-1.11105		10.0596	10.7144	1.57439		9.95856	10.0157	1.04039										Cytoplasmic	Mobile and extrachromosomal element functions
BP0073	tnp	transposase (pseudogene)	8.05576	8.5016	1.36211		7.18537	8.87596	3.22789		6.80144	8.08415	2.43296										Cytoplasmic	Unknown function
BP0074	htpG	heat shock protein	10.978	10.2188	-1.69253		10.526	10.5935	1.04795		9.10652	9.09227	-1.00993		3.29153	2.16703							Cytoplasmic	Protein fate
BP0075		glutathione S-transferase	10.2089	10.0314	-1.13095		10.1144	9.59038	-1.438		9.55223	10.0434	1.40558										Cytoplasmic	DNA metabolism
BP0076	ampD	N-acetylmuramoyl-L-alanine amidase	9.95315	9.45791	-1.40956		9.97439	9.39992	-1.48913		9.40899	9.3809	-1.01966										Cytoplasmic	Cell envelope
BP0077		exported protein	8.8757	8.84363	-1.02248		9.1769	9.2217	1.03154		8.67017	8.5066	-1.12006										Cytoplasmic Membrane	Cell envelope
BP0078		membrane protein	11.2719	11.3448	1.05183		11.3983	12.1457	1.67878		10.077	11.2577	2.26691		2.30636								Cytoplasmic Membrane	Cell envelope
BP0079	ffh	signal recognition particle protein	10.7968	10.4215	-1.29713		10.811	10.5166	-1.22635		10.7017	10.6912	-1.00729										Cytoplasmic Membrane	Protein fate
BP0082	bplL	lipopolysaccharide biosynthesis protein	8.48911	8.16782	-1.24945		8.50948	8.14318	-1.28904		8.5947	8.35772	-1.17852										Cytoplasmic Membrane	Cell envelope
BP0083	bplJ	integral membrane protein (Pseudogene)	8.81802	8.76783	-1.0354		9.25377	8.81073	-1.35947		9.65287	9.07712	-1.49045										Unknown	Cell envelope
BP0085	bplI	lipopolysaccharide biosynthesis protein	10.161	9.86577	-1.22709		10.3258	10.0407	-1.21848		10.8101	10.4094	-1.32017										Cytoplasmic Membrane	Cell envelope
BP0086	bplH	glycosyl transferase	10.6846	10.4644	-1.1649		11.1176	10.5407	-1.49166		11.4702	11.2673	-1.15099										Unknown	Cell envelope
BP0087	bplG	sugar transferase	9.18686	9.10799	-1.05619		9.2721	9.20072	-1.05072		9.37278	9.15485	-1.16306										Cytoplasmic Membrane	Cell envelope
BP0088	bplF	lipopolysaccharide biosynthesis protein	10.2794	10.3362	1.04016		10.4128	10.3202	-1.06627		10.5682	10.4432	-1.09054										Cytoplasmic	Cell envelope
BP0089	bplE	glycosyl transferase	9.16873	9.07278	-1.06877		9.1545	9.22147	1.04751		10.6206	10.4179	-1.15087								-2.76693	-2.54689	Cytoplasmic	Cell envelope
BP0090	bplD	UDP-N-acetylglucosamine 2-epimerase	8.51133	8.47852	-1.023		8.5747	8.63672	1.04393		10.1571	10.2014	1.03117								-3.13874	-3.21931	Cytoplasmic	Cell envelope
BP0091	bplC	lipopolysaccharide biosynthesis protein	10.55	10.4946	-1.03919		10.6473	10.3942	-1.19175		12.187	12.2839	1.06946								-3.16673	-3.35808	Cytoplasmic	Unknown function
BP0092	bplB	acetyltransferase	8.58433	8.03196	-1.46649		8.77613	8.13339	-1.56129		10.3835	10.1637	-1.16461								-3.47412	-4.40331	Cytoplasmic	Cell envelope
BP0093	bplA	oxidoreductase	10.16	10.079	-1.05777		10.6987	10.0542	-1.56316		12.1442	11.9262	-1.16312								-3.98869	-3.54612	Unknown	Central intermediary metabolism
BP0094	rfaC	heptosyltransferase	9.90169	9.82536	-1.05433		9.76481	9.30533	-1.37505		10.3583	10.4402	1.05843										Cytoplasmic	Cell envelope
BP0095	kdtA	3-deoxy-D-manno-octulosonic-acid transferase	9.22478	8.98555	-1.18036		8.64737	8.90336	1.19415		9.41897	9.47149	1.03707										Cytoplasmic Membrane	Cell envelope
BP0096		exported protein	10.4592	10.7539	1.22661		10.4418	10.6117	1.12501		10.5355	10.5467	1.00781										Cytoplasmic Membrane	Unknown function
BP0097	baf	Bvg accessory factor	10.2613	9.7311	-1.44415		10.3164	9.60826	-1.63371		10.1223	9.66852	-1.36963										Cytoplasmic	Unknown function
BP0098	birA	biotin protein ligase	11.194	11.2098	1.01098		11.7697	11.1227	-1.56594		11.3935	11.0773	-1.24508										Cytoplasmic	Protein fate
BP0099		integral membrane protein	8.37232	8.4002	1.01951		8.36886	8.64916	1.21445		8.35554	8.95813	1.51844										Cytoplasmic Membrane	Cell envelope
BP0100		ATP-binding component of ABC transporter	10.0416	10.0218	-1.01386		9.67835	9.95188	1.20876		9.71491	10.2727	1.47201										Cytoplasmic Membrane	Transport and binding proteins
BP0101		exported protein (Pseudogene)	10.4129	10.5589	1.10653		10.405	10.5062	1.07266		10.4817	10.634	1.11132										Unknown	Unknown function
BP0101		exported protein (Pseudogene)	10.4129	10.5589	1.10653		10.405	10.5062	1.07266		10.4817	10.634	1.11132										Unknown	Unknown function
BP0101		exported protein (Pseudogene)	10.4129	10.5589	1.10653		10.405	10.5062	1.07266		10.4817	10.634	1.11132										Unknown	Unknown function
BP0102		penicillin-binding protein precursor	12.0211	12.0593	1.02678		12.3776	11.9685	-1.32788		12.4166	12.0194	-1.31697										Cytoplasmic Membrane	Unknown function
BP0103		class IV aminotransferase	11.6314	11.7733	1.10333		11.7109	11.8099	1.07103		11.909	11.8766	-1.02273										Cytoplasmic	Unknown function
BP0104		conserved hypothetical protein	12.5339	12.6137	1.05684		12.6558	12.5734	-1.05884		12.6037	12.5364	-1.04778										Unknown	Hypothetical proteins
BP0105	lipB	lipoate-protein ligase B	10.6439	10.4842	-1.11699		10.6415	10.543	-1.07065		10.0098	10.2776	1.20395										Cytoplasmic	Protein fate
BP0106	lipA	lipoic acid synthetase	12.4156	12.2229	-1.14289		12.2088	12.2022	-1.00453		11.8267	11.9356	1.07841										Cytoplasmic	Biosynthesis of cofactors, prosthetic groups, and carriers
BP0107	rfbC	dTDP-4-dehydrorhamnose 3,5-epimerase	9.46675	9.65283	1.13767		9.24443	9.94822	1.62878		8.93036	9.49889	1.48301										Cytoplasmic	Cell envelope
BP0108	rfbD	dTDP-4-dehydrorhamnose reductase	10.4529	10.4634	1.00732		10.3155	10.6794	1.28683		9.87647	10.0737	1.14646										Cytoplasmic	Cell envelope
BP0109	rfbB	dTDP-glucose 4,6-dehydratase	10.9083	10.6102	-1.22956		10.601	10.9594	1.28197		10.156	10.3212	1.12128										Cytoplasmic	Cell envelope
BP0111		membrane protein (pseudogene)	9.1298	8.97054	-1.11671		9.29848	9.13902	-1.11687		9.23669	9.24125	1.00317										Unknown	Cell envelope
BP0112	metC	cystathionine beta-lyase	9.57092	10.1686	1.51327		9.69814	9.78335	1.06084		9.138	9.28367	1.10624										Cytoplasmic	Amino acid biosynthesis
BP0113	dsbA	thiol:disulfide interchange protein DsbA precursor	13.703	13.8172	1.08237		13.1147	13.1797	1.04608		12.0379	12.2059	1.12348		3.1522	3.07479							Periplasmic	Protein fate
BP0114		exported protein	10.7701	10.4513	-1.24733		11.1005	10.6288	-1.38682		10.7077	10.7095	1.00123										Unknown	Cell envelope
BP0115	argS	arginyl-tRNA synthetase	12.2591	11.9867	-1.20786		12.5216	12.2261	-1.22733		12.3385	12.3344	-1.00283										Cytoplasmic	Protein synthesis
BP0116		conserved hypothetical protein	13.6742	14.1532	1.39382		13.5013	14.6304	2.18716		13.1939	14.0266	1.78103										Unknown	Hypothetical proteins
BP0117		hypothetical protein	10.886	11.3772	1.40559		10.3855	12.0344	3.13597	1.53e-06	10.0973	11.3662	2.40976										Unknown	Hypothetical proteins
BP0119		inner membrane component of binding-protein-dependent transport system	6.89181	6.84294	-1.03445		6.95179	6.72901	-1.16698		6.74918	6.46403	-1.21854										Cytoplasmic Membrane	Unknown function
BP0120		inner membrane component of binding-protein-dependent transport system	8.77786	8.67405	-1.07461		8.66978	8.65087	-1.01319		8.74548	8.33921	-1.32526										Cytoplasmic Membrane	Unknown function
BP0121		extracellular solute-binding protein	9.72842	9.65918	-1.04916		9.46725	9.5994	1.09593		9.68535	9.06999	-1.53194										Periplasmic	Transport and binding proteins
BP0122		sugar ABC transporter, ATP-binding protein	8.23047	8.03087	-1.14838		8.03501	8.32008	1.21847		7.96683	7.26493	-1.62665										Cytoplasmic Membrane	Transport and binding proteins
BP0123		cAMP phosphodiesterase	8.48386	8.88746	1.3228		8.12597	8.56546	1.35612		7.38929	7.24634	-1.10416										Cytoplasmic	Central intermediary metabolism
BP0125		ABC transporter, ATP-binding protein (Pseudogene)	7.66573	7.67278	1.0049		7.38379	7.41725	1.02346		7.37727	7.27928	-1.07028										Unknown	Unknown function
BP0126		ABC transporter, permease protein	6.5334	6.49248	-1.02877		6.6209	6.40612	-1.16053		6.88884	6.64763	-1.18198										Cytoplasmic Membrane	Transport and binding proteins
BP0127		Binding-protein-dependent transport system, permease protein (Pseudogene)	6.71645	6.76706	1.0357		6.77141	6.65843	-1.08146		7.37849	6.75528	-1.5403										Unknown	Unknown function
BP0128		periplasmic solute-binding protein	6.983	6.851	-1.09581		7.26002	6.61632	-1.56233		7.83092	6.94654	-1.84597										Periplasmic	Transport and binding proteins
BP0129		LacI-family transcriptional regulator (Pseudogene)	8.56331	8.35255	-1.1573		8.72778	8.5535	-1.1284		9.37399	8.48881	-1.847										Cytoplasmic	Regulatory functions
BP0130		amidase	10.4837	10.5372	1.03778		9.51391	10.0173	1.41752		9.1521	9.0888	-1.04485		2.47229	2.54324							Cytoplasmic	Central intermediary metabolism
BP0131	leuA	2-isopropylmalate synthase	12.1958	11.5179	-1.5998		12.8946	11.2605	-3.10402	1.37e-06	12.1094	11.4766	-1.55052										Cytoplasmic	Amino acid biosynthesis
BP0132		membrane protein	11.456	11.7485	1.22474		11.0274	12.2483	2.33089		11.1007	11.9853	1.84628										Cytoplasmic Membrane	Cell envelope
BP0133	rpoN	RNA polymerase sigma-54 factor	8.21884	8.10264	-1.08388		8.05192	8.42401	1.29423		7.22257	7.74039	1.43179										Cytoplasmic	Regulatory functions
BP0134		bacterioferritin-associated ferredoxin	10.6791	10.0676	-1.52787		11.9189	11.4322	-1.40123		8.38517	8.30277	-1.05878			3.39414		-2.54647					Unknown	Transport and binding proteins
BP0135		LysR-family transcriptional regulator	8.96864	9.65663	1.61104		8.11491	10.323	4.62054	3.79e-07	8.33108	9.44509	2.16446										Cytoplasmic	Regulatory functions
BP0136		integral membrane protein (Pseudogene)	6.19964	6.31895	1.08622		6.18793	6.58465	1.31651		6.09707	6.06368	-1.02341										Unknown	Unknown function
BP0138		C-terminal region of an outer membrane porin (Pseudogene)	8.62162	9.10637	1.39934		8.58354	9.19108	1.52366		7.78658	8.89524	2.15645										Outer Membrane	Transport and binding proteins
BP0139	ilvA	threonine dehydratase biosynthetic	9.2027	9.44357	1.18171		9.80481	9.11532	-1.61271		9.67994	9.45874	-1.1657										Cytoplasmic	Amino acid biosynthesis
BP0140		conserved hypothetical protein (pseudogene)	8.26161	8.02736	-1.1763		8.4158	8.10209	-1.2429		8.13532	7.80823	-1.25448										Unknown	Cell envelope
BP0141		iron-sulfur binding oxidase	11.8762	12.1135	1.17882		12.2613	12.46	1.14765		11.818	12.2011	1.30419										Cytoplasmic	Energy metabolism
BP0142		GntR family transcriptional regulator	8.3561	8.88562	1.44345		8.66788	9.23371	1.48024		6.86263	8.29533	2.69951										Cytoplasmic	Regulatory functions
BP0143		conserved hypothetical protein	4.76629	4.73935	-1.01885		4.7551	4.69542	-1.04223		4.87488	4.75188	-1.089										Cytoplasmic	Unknown function
BP0144		lipase	4.6598	4.78261	1.08885		4.62502	4.65029	1.01767		4.77251	4.69274	-1.05685										Cytoplasmic	Fatty acid and phospholipid metabolism
BP0145		enoyl-CoA hydratase/isomerase	4.82371	4.86099	1.02618		4.79201	4.88666	1.06781		4.88914	4.86719	-1.01533										Cytoplasmic	Unknown function
BP0146		hydroxylase (Pseudogene)	4.98816	5.00065	1.00869		4.89163	4.81379	-1.05544		4.94256	4.78769	-1.11332										Unknown	Energy metabolism
BP0148	tctC	Tripartite tricarboxylate transporter family receptor	5.67534	5.63299	-1.02979		5.7239	5.74605	1.01547		5.56824	5.42703	-1.10283										Periplasmic	Unknown function
BP0149		transcriptional regulator	8.6831	9.17276	1.40411		8.64599	9.80356	2.23081		8.81325	9.61504	1.74326										Cytoplasmic	Regulatory functions
BP0150		conserved hypothetical protein (Pseudogene)	10.5451	10.4545	-1.0648		10.5203	10.4955	-1.01728		10.3189	10.4384	1.08637										Unknown	Unknown function
BP0151		conserved hypothetical protein	9.6569	9.20253	-1.37018		9.65503	9.33084	-1.25196		9.25161	9.17914	-1.05152										Cytoplasmic	Unknown function
BP0152		conserved hypothetical protein	8.42075	8.147	-1.20895		8.64483	8.37152	-1.20858		8.12183	8.10921	-1.00879										Unknown	Hypothetical proteins
BP0153		dioxygenase	8.35143	8.18697	-1.12075		8.17615	7.89979	-1.21114		8.23878	8.32916	1.06465										Unknown	Unknown function
BP0154	brg1	LysR family transcriptional regulator	7.29875	7.08751	-1.15768		7.00585	7.46913	1.37867		7.18654	7.57476	1.30878										Cytoplasmic	Unknown function
BP0155	serA	D-3-phosphoglycerate dehydrogenase	9.80312	9.83785	1.02437		9.55215	10.4636	1.88099		9.55489	9.64635	1.06545										Cytoplasmic	Amino acid biosynthesis
BP0156		exported protein	8.24875	8.44847	1.14848		8.52545	8.35901	-1.12229		8.29284	8.37257	1.05682										Unknown	Unknown function
BP0157		two-component sensor kinase	7.01021	6.44505	-1.47955		7.22386	6.77703	-1.36304		6.58029	6.42484	-1.11377										Cytoplasmic Membrane	Regulatory functions
BP0158		two-component response regulator	8.35373	8.32719	-1.01857		8.76466	8.55926	-1.15301		8.55834	8.37958	-1.13191										Cytoplasmic	Regulatory functions
BP0159	phoR	phosphate regulon sensor protein	10.328	10.1422	-1.13746		11.0236	10.1486	-1.83402		10.977	9.6095	-2.58027										Cytoplasmic Membrane	Regulatory functions
BP0160	phoB	phosphate regulon transcriptional regulatory protein	12.1664	12.0257	-1.10249		12.8373	11.7525	-2.12118		13.1059	11.7718	-2.52118										Cytoplasmic	Unknown function
BP0161	ubiE	ubiquinone/menaquinone biosynthesis methyltransferase	9.82406	9.78245	-1.02926		9.61614	9.99429	1.29967		9.76893	10.1007	1.25855										Cytoplasmic	Unknown function
BP0162		membrane protein	12.5178	12.8111	1.22543		12.4022	13.5746	2.25382		12.207	12.7427	1.44966										Cytoplasmic Membrane	Cell envelope
BP0163		conserved hypothetical protein	12.5419	12.2824	-1.19702		13.1643	12.5076	-1.57648		12.4851	12.5939	1.07835										Unknown	Hypothetical proteins
BP0164	ubiB	ubiquinone biosynthesis protein	10.9643	10.3589	-1.52143		11.2634	10.2808	-1.97604		10.575	10.7445	1.12468										Cytoplasmic Membrane	Biosynthesis of cofactors, prosthetic groups, and carriers
BP0165		conserved hypothetical protein (Pseudogene)	11.4603	11.3288	-1.09539		11.8522	11.055	-1.7378		11.5271	11.3542	-1.12738										Unknown	Hypothetical proteins
BP0167		C-terminal region of a ABC transporter, ATP-binding protein (Pseudogene)	7.78439	7.8275	1.03033		7.98484	7.94443	-1.02841		7.16915	7.48323	1.24322										Unknown	Unknown function
BP0168		membrane protein	9.3032	9.50073	1.14673		9.85353	9.14494	-1.63421		9.85729	9.29854	-1.47299										Cytoplasmic Membrane	Central intermediary metabolism
BP0169		exported protein	9.74609	9.83433	1.06307		10.2798	9.54239	-1.66718		10.3547	9.72984	-1.54206										Unknown	DNA metabolism
BP0170	rhlE	ATP-dependent RNA helicase	11.9933	11.6247	-1.29108		12.4299	11.3051	-2.18065		12.5337	11.9181	-1.53214										Cytoplasmic	Transcription
BP0171		LysE family efflux protein	10.2732	9.81409	-1.37466		10.6855	9.36418	-2.49898		10.8081	10.0426	-1.69996										Cytoplasmic Membrane	Transport and binding proteins
BP0172	prfC	peptide chain release factor 3	10.915	10.83	-1.06064		11.3074	10.6739	-1.55132		11.7998	10.9868	-1.75691										Cytoplasmic	Protein synthesis
BP0173		exported protein	12.9991	13.0006	1.0011		13.1535	13.1572	1.00256		13.3629	13.2389	-1.08975										Unknown	Cell envelope
BP0174	bfr	bacterioferritin	12.8423	12.8401	-1.00152		12.734	12.5653	-1.124		11.6336	12.2168	1.49816		2.28005								Cytoplasmic	Transport and binding proteins
BP0176		two-component response regulator (Pseudogene)	7.01409	6.98575	-1.01984		7.23634	7.17592	-1.04277		5.96817	6.93029	1.94817										Unknown	Regulatory functions
BP0177		lipoprotein	11.2513	11.3737	1.08857		11.11	11.6648	1.46896		12.2672	12.2383	-1.02022								-2.03613		Unknown	Cell envelope
BP0178		lipoprotein	9.35842	8.95333	-1.32417		8.76539	8.47343	-1.2243		8.52279	8.19171	-1.25795										Unknown	Cell envelope
BP0179		conserved hypothetical protein	9.02886	8.60155	-1.34472		8.26957	8.13706	-1.0962		7.40384	7.2671	-1.09942		3.23681								Cytoplasmic	Central intermediary metabolism
BP0180	metG	methionyl-tRNA synthetase	10.7879	10.6207	-1.12285		11.007	10.2635	-1.67426		10.9895	10.6323	-1.28097										Cytoplasmic	Protein synthesis
BP0181		exported protein	13.6234	14.3792	1.68864		13.6366	14.6577	2.02952		13.8533	13.8842	1.02161										Cytoplasmic Membrane	Unknown function
BP0182		iron sulfur binding protein	10.7965	10.7347	-1.04377		10.7626	11.1867	1.34172		11.061	11.0072	-1.03797										Cytoplasmic Membrane	Transport and binding proteins
BP0183		exported protein	9.44997	9.29682	-1.11199		9.32276	9.52629	1.15151		9.15053	9.08646	-1.04541										Outer Membrane	Cell envelope
BP0184		exported protein	9.27373	9.11812	-1.11389		9.22417	9.31436	1.06451		8.7455	8.59424	-1.11054										Outer Membrane	Cell envelope
BP0185	dcd	deoxycytidine triphosphate deaminase	12.1362	11.8279	-1.23829		11.618	11.5483	-1.04947		11.3315	11.2389	-1.0663										Cytoplasmic	Purines, pyrimidines, nucleosides, and nucleotides
BP0186		conseved hypothetical protein	9.03322	10.1731	2.20357		8.81033	10.5828	3.41638	2.35e-06	9.25927	10.3158	2.07992										Unknown	Unknown function
BP0187		lyase	7.72597	8.21118	1.39979		7.78326	8.65388	1.82845		7.58135	8.18302	1.51747										Unknown	Amino acid biosynthesis
BP0188		acetyltransferase (Pseudogene)	9.79507	10.1087	1.24281		9.83131	10.2744	1.35948		10.2051	10.3538	1.10861										Unknown	Unknown function
BP0189		hypothetical protein	13.8709	14.2553	1.30532		13.565	14.7453	2.26625		15.5809	15.3885	-1.14269								-3.12246	-2.28902	Cytoplasmic	Hypothetical proteins
BP0190		orn/arg/lys decarboxylase	11.347	11.3406	-1.00449		11.6412	11.043	-1.51388		12.2944	11.7426	-1.46594										Cytoplasmic	Energy metabolism
BP0191		exported protein	8.74818	8.8189	1.05024		9.04993	8.67785	-1.29422		9.5162	8.92002	-1.51171										Unknown	Hypothetical proteins
BP0193	sodA	superoxide dismutase [Mn]	5.85111	5.85132	1.00015		6.0182	6.39109	1.29494		5.33168	5.38244	1.03581										Periplasmic	Unknown function
BP0194	gufA	metal transporter	4.81372	4.75104	-1.0444		4.89963	4.88683	-1.00891		4.7598	4.71773	-1.02959										Cytoplasmic Membrane	Unknown function
BP0195	gcvT	glycine cleavage system T protein	10.3613	10.046	-1.24423		10.8014	10.5262	-1.21015		10.5464	9.70383	-1.79318										Cytoplasmic	Energy metabolism
BP0196	gcvH	glycine cleavage system H protein	13.408	13.1771	-1.17354		13.5231	13.0856	-1.35431		12.9676	12.8419	-1.09103										Unknown	Energy metabolism
BP0197	gcvP	glycine cleavage system P protein	10.1718	10.0165	-1.11361		10.5561	10.1966	-1.28289		8.91783	9.32273	1.324		2.36809								Cytoplasmic	Energy metabolism
BP0198		GntR-family transcriptional regulator	9.51643	9.40788	-1.07814		8.60875	10.0034	2.62919		9.20156	9.76806	1.48093										Cytoplasmic	Regulatory functions
BP0199		conserved hypothetical protein	5.1512	5.13254	-1.01302		5.2338	4.97996	-1.19238		5.31029	5.0874	-1.16707										Cytoplasmic	Unknown function
BP0200	tctC	Tripartite tricarboxylate transporter family receptor	5.30812	5.2351	-1.05192		5.4581	5.4641	1.00417		5.38315	5.31714	-1.04682										Periplasmic	Cell envelope
BP0201		enoyl-CoA hydratase (Pseudogene)	5.3248	5.12805	-1.14611		5.34279	4.89339	-1.36547		5.37953	4.97271	-1.32576										Unknown	Unknown function
BP0204		restriction endonuclease	11.2081	11.3486	1.10235		11.4395	11.722	1.21636		11.0275	11.2745	1.18674										Cytoplasmic	DNA metabolism
BP0205		exported protein	14.312	14.5001	1.13921		14.1217	14.6357	1.42802		13.8283	14.4126	1.49942										Unknown	Cell envelope
BP0206	thiC	thiamine biosynthesis protein	10.5692	10.3074	-1.19898		10.6061	9.79503	-1.75454		10.9786	10.7146	-1.20078										Unknown	Biosynthesis of cofactors, prosthetic groups, and carriers
BP0207		aldehyde dehydrogenase	7.78516	8.99498	2.31309		7.34129	7.83159	1.40474		7.32741	7.91582	1.50359			2.07873				2.24032			Unknown	Energy metabolism
BP0208		oxidoreductase	9.06613	10.5373	2.77239		8.57727	10.6981	4.34947	7.21e-06	10.3899	9.87613	-1.4278								-2.68081		Cytoplasmic	Energy metabolism
BP0209		GntR-family transcriptional regulator	9.19953	10.9924	3.46504		8.76069	11.8383	8.44226	5.25e-08	10.3812	10.9093	1.44201										Cytoplasmic	Regulatory functions
BP0212		hydrolase	7.74422	7.99222	1.18756		7.89483	8.1346	1.1808		7.46599	7.74711	1.21514										Periplasmic	Unknown function
BP0213		acetyltransferase	7.83999	8.15673	1.24551		7.8721	8.50908	1.55507		6.72556	7.11355	1.30857										Unknown	Cellular processes
BP0214		Conserved hypothetical protein	9.89134	9.84966	-1.02931		9.96644	9.96955	1.00216		9.5973	9.62856	1.0219										Cytoplasmic	Unknown function
BP0215	ppc	phosphoenolpyruvate carboxylase	8.68912	8.57885	-1.07943		8.44248	8.29478	-1.1078		8.70562	8.79627	1.06485										Cytoplasmic Membrane	Energy metabolism
BP0216	sphB1	autotransporter subtilisin-like protease	12.9181	12.3111	-1.52307		11.9766	12.3599	1.30431		5.14604	5.13959	-1.00448		252.599	129.561			2.00045				Extracellular	Unknown function
BP0217		3-hydroxybutyryl-CoA dehydrogenase	9.16329	8.7689	-1.31439		9.49879	9.13383	-1.28785		10.0932	10.3997	1.23669									-3.04716	Cytoplasmic	Fatty acid and phospholipid metabolism
BP0218		short-chain fatty acids transporter	9.12401	9.44021	1.24505		9.52462	9.6829	1.11596		9.49404	10.348	1.80749										Cytoplasmic Membrane	Transport and binding proteins
BP0219		short-chain dehydrogenase	8.96489	9.22368	1.19647		9.10274	9.44984	1.272		9.40723	10.1879	1.71789										Cytoplasmic	Unknown function
BP0220		transcriptional regulator	11.2832	11.6826	1.31899		11.4902	12.0533	1.47739		11.6224	11.9258	1.23408										Cytoplasmic	Regulatory functions
BP0221	catI	3-oxoadipate CoA-transferase subunit A	9.99583	10.6638	1.58884		9.78837	10.8085	2.02806		9.91823	10.5069	1.50385										Cytoplasmic	Energy metabolism
BP0222	catJ	3-oxoadipate CoA-transferase subunit B	9.43306	9.89298	1.37547		9.123	9.84768	1.65253		9.35518	9.70575	1.27506										Cytoplasmic	Energy metabolism
BP0223	catC2	methylmuconolactone isomerase	10.7039	11.5493	1.79669		10.5791	11.3605	1.7188		10.4921	10.8141	1.25001										Unknown	Unknown function
BP0224		conserved hypothetical protein	9.87169	10.504	1.55006		9.72754	10.2924	1.47928		9.77221	10.0557	1.21714										Unknown	Unknown function
BP0225	catD2	3-oxoadipate enol-lactone hydrolase	10.0724	10.3303	1.19575		9.81906	10.055	1.17769		9.4513	9.72806	1.21147										Cytoplasmic	Energy metabolism
BP0226		conserved hypothetical protein	9.2923	9.78189	1.40405		9.21775	9.51544	1.22917		8.63636	9.20457	1.48268										Cytoplasmic	Hypothetical proteins
BP0227	psiF	phosphate starvation-inducible protein precursor	13.0592	13.2416	1.13479		12.9171	13.5483	1.54877		12.4194	13.1131	1.6174										Unknown	Cellular processes
BP0229		beta-D-hydroxybutyrate dehydrogenase	5.37748	5.27281	-1.07525		5.39907	5.05176	-1.27219		6.0225	5.46632	-1.47037										Cytoplasmic	Unknown function
BP0230		conserved hypothetical protein (Pseudogene)	7.11704	6.70916	-1.32673		7.80736	6.61109	-2.29146		7.88125	6.76012	-2.17517										Unknown	Unknown function
BP0231	pcaC	4-carboxymuconolactone decarboxylase	5.39072	5.24968	-1.1027		5.27125	5.46718	1.14546		7.00421	6.01762	-1.9815										Cytoplasmic	Unknown function
BP0232		oxidoreductase (Pseudogene)	5.38059	5.51232	1.09561		5.36406	5.42361	1.04214		5.73338	5.63625	-1.06964										Unknown	Energy metabolism
BP0233		GntR family transcriptional regulator	12.6676	12.8281	1.11766		12.415	12.5337	1.08576		12.2167	12.6993	1.39727										Cytoplasmic	Unknown function
BP0234		solute-binding periplasmic protein	4.88618	5.02498	1.10099		4.87171	4.95742	1.06121		4.97314	5.12279	1.1093										Periplasmic	Unknown function
BP0235		membrane protein	5.13341	5.28225	1.10868		5.53677	5.12395	-1.33129		5.35799	5.23803	-1.0867										Cytoplasmic Membrane	Cell envelope
BP0236	tctC	Tripartite tricarboxylate transporter family receptor	6.13003	6.15765	1.01933		6.04919	6.11331	1.04545		6.01012	6.14345	1.09682										Periplasmic	Unknown function
BP0237		exported protein	7.13761	7.01486	-1.08881		6.97096	6.73159	-1.18048		7.22969	7.0808	-1.10872										Periplasmic	Unknown function
BP0238	folK	2-amino-4-hydroxy-6-hydroxymethyldihydropteridi ne pyrophosphokinase	9.48094	9.5357	1.03869		9.6668	9.39654	-1.20603		9.68068	9.622	-1.04151										Cytoplasmic	Biosynthesis of cofactors, prosthetic groups, and carriers
BP0239	pcnB	poly(A) polymerase	10.7928	10.7375	-1.03906		10.9011	10.5896	-1.24101		10.7908	10.7729	-1.0125										Cytoplasmic	Transcription
BP0240		conserved hypothetical protein	11.0347	10.5791	-1.37141		11.1278	10.2061	-1.89432		10.7644	10.2944	-1.38505										Cytoplasmic	Central intermediary metabolism
BP0241		conserved hypothetical protein	12.6315	12.2222	-1.32804		13.0749	11.9496	-2.18136		12.6209	12.2024	-1.33655										Cytoplasmic	DNA metabolism
BP0242	purM	phosphoribosylformylglycinamidine cyclo-ligase	11.5086	11.7762	1.20383		11.7138	11.7288	1.0104		11.6959	11.7893	1.0669										Cytoplasmic	Purines, pyrimidines, nucleosides, and nucleotides
BP0243	miaA	tRNA delta(2)-isopentenylpyrophosphate transferase	9.39527	9.27366	-1.08795		9.23644	9.65282	1.33457		9.06933	9.40682	1.26356										Cytoplasmic	Protein synthesis
BP0244	mutL	DNA mismatch repair protein	10.1622	10.1598	-1.00172		10.1098	10.5231	1.33177		10.1207	10.4376	1.24563										Cytoplasmic	DNA metabolism
BP0245	dedA	membrane protein	10.4706	10.4115	-1.04186		10.5663	10.4025	-1.1203		10.1974	10.2341	1.02579										Cytoplasmic Membrane	Cell envelope
BP0246	amiC	N-acetylmuramoyl-L-alanine amidase	12.5183	12.4398	-1.05593		12.4428	12.6775	1.17658		12.9195	13.1723	1.19152										Cytoplasmic	Unknown function
BP0247		conserved hypothetical protein	7.54171	7.59701	1.03908		7.85793	7.5264	-1.25835		7.6326	7.79565	1.11965										Cytoplasmic	Unknown function
BP0248	fumC	fumarate hydratase class II	8.98259	8.85966	-1.08894		8.48454	8.98094	1.41069		8.44506	8.81447	1.29182										Cytoplasmic	Energy metabolism
BP0249		membrane protein	9.37871	9.50423	1.0909		9.5353	9.73966	1.15218		8.92922	9.23028	1.23205										Cytoplasmic Membrane	Cell envelope
BP0250	tctC09	Tripartite tricarboxylate transporter family receptor	12.0427	12.1275	1.06059		12.3956	11.9193	-1.39116		12.4643	12.4731	1.00614										Periplasmic	Unknown function
BP0251		LysR family transcriptional regulator	9.33909	9.21182	-1.09222		9.65143	9.04242	-1.52521		9.45534	9.50896	1.03787										Cytoplasmic	Regulatory functions
BP0252	ggt	gamma-glutamyltranspeptidase	9.08965	8.80237	-1.22034		8.6898	8.69614	1.0044		8.32543	8.84987	1.43838										Periplasmic	Biosynthesis of cofactors, prosthetic groups, and carriers
BP0253		conserved hypothetical protein	6.01884	6.0739	1.0389		6.2565	5.89109	-1.28825		6.11794	6.24311	1.09064										Cytoplasmic	Cell envelope
BP0254	tctC	Tripartite tricarboxylate transporter family receptor	6.21146	5.9756	-1.17761		6.41573	5.94095	-1.38971		6.18736	6.06956	-1.08508										Periplasmic	Cell envelope
BP0255		C-terminal region of a oxidoreductase (Pseudogene)	9.06619	9.33243	1.20267		8.99241	9.75642	1.6982		8.2954	9.1937	1.86387										Unknown	Energy metabolism
BP0257		C-terminal region of TonB dependent receptor protein (Pseudogene)	7.16284	6.09472	-2.0967		6.98097	6.52039	-1.37609		6.1794	6.12205	-1.04055										Unknown	Unknown function
BP0258		conserved hypothetical protein	13.8881	13.4245	-1.37898		13.4127	13.6643	1.19053		12.7648	13.2539	1.40363		2.17681								Cytoplasmic	Regulatory functions
BP0259	cydA	cytochrome D ubiquinol oxidase subunit I	13.1438	12.8321	-1.24116		12.9971	12.95	-1.03321		11.1397	12.1137	1.96425		4.06475								Cytoplasmic Membrane	Energy metabolism
BP0260	cydB	cytochrome D ubiquinol oxidase subunit II	13.4709	13.2928	-1.13139		13.3107	13.3894	1.05608		10.798	12.4065	3.04926	3.73e-05	6.35897								Cytoplasmic Membrane	Energy metabolism
BP0261		exported protein	13.4643	13.5523	1.06289		13.377	13.7498	1.29489		11.453	12.74	2.4401		4.08943								Unknown	Unknown function
BP0262		ATP-binding component of ABC transporter	10.8829	10.8454	-1.02635		11.2991	10.9839	-1.24413		8.52224	9.57965	2.08119		5.04314	2.35945							Cytoplasmic Membrane	Transport and binding proteins
BP0263		ATP-binding component of ABC transporter	10.6738	10.7594	1.06114		11.1677	10.8417	-1.25357		8.67893	9.50718	1.77553		3.99751	2.34778							Cytoplasmic Membrane	Transport and binding proteins
BP0264	apt	adenine phosphoribosyltransferase	10.759	10.9427	1.13574		11.3907	10.8748	-1.42982		10.4229	10.3034	-1.08639										Cytoplasmic	Purines, pyrimidines, nucleosides, and nucleotides
BP0265		LysR-family transcriptional regulator (Pseudogene)	9.2267	9.89925	1.59389		8.6744	10.1853	2.84996		9.09422	10.1043	2.01395										Cytoplasmic	Unknown function
BP0266		exported protein	11.8262	12.4247	1.51413		11.9384	12.6452	1.63216		11.9812	12.0707	1.06396										Unknown	Cell envelope
BP0267		N-terminal region of an outer membrane porin (Pseudogene)	7.79716	7.9168	1.08646		7.66006	7.87683	1.16213		7.43484	7.3136	-1.08767										Outer Membrane	Unknown function
BP0270		hypothetical protein	9.43218	9.39081	-1.02909		9.64386	9.59773	-1.03249		9.28734	9.78945	1.41628										Unknown	Unknown function
BP0271		hypothetical protein	11.1401	11.0601	-1.05703		10.7517	10.8602	1.07807		10.7189	10.8151	1.06901										Unknown	Unknown function
BP0272		integrase (remnant)	9.55586	9.14761	-1.32708		9.14287	8.94624	-1.14602		8.71211	8.52173	-1.14106										Cytoplasmic	Unknown function
BP0273	sspB	stringent starvation protein B	11.0912	10.815	-1.21101		10.7487	10.3802	-1.29099		11.2595	11.1891	-1.05002										Unknown	Unknown function
BP0274	sspA	stringent starvation protein A	12.9959	12.7443	-1.19049		12.5664	12.1901	-1.298		12.8649	13.0614	1.14587										Cytoplasmic	Unknown function
BP0275	petC	cytochrome C1 precursor	11.8736	11.966	1.06613		11.9609	12.0306	1.04948		12.678	13.06	1.30312									-2.11967	Cytoplasmic Membrane	Energy metabolism
BP0276	petB	cytochrome B	12.5169	12.2591	-1.19568		12.6568	12.0863	-1.48506		13.3272	13.3432	1.01116									-2.07926	Cytoplasmic Membrane	Unknown function
BP0277	petA	ubiquinol-cytochrome C reductase iron-sulfur subunit	12.272	12.1311	-1.10263		12.5799	12.2839	-1.22768		13.0639	13.0984	1.02422										Cytoplasmic Membrane	Unknown function
BP0278	mscL	large-conductance mechanosensitive channel	10.8895	11.2895	1.31947		11.1125	11.3879	1.21032		11.8636	12.436	1.4871									-2.23104	Cytoplasmic Membrane	Cellular processes
BP0279		conserved hypothetical protein	9.86262	9.97752	1.0829		10.024	9.96434	-1.04221		10.0431	10.2894	1.18615										Cytoplasmic	Hypothetical proteins
BP0280	degQ	protease	8.71759	8.39535	-1.25027		8.78596	8.24192	-1.45805		8.98475	9.21471	1.1728										Periplasmic	Protein fate
BP0282		regulatory protein	7.4138	7.33152	-1.05869		7.59865	7.11369	-1.39955		7.41268	7.37423	-1.02701										Cytoplasmic	Regulatory functions
BP0283		2-hydroxyacid dehydrogenase	6.4653	6.14371	-1.24971		6.58614	6.20422	-1.30307		6.6603	6.59929	-1.0432										Periplasmic	Energy metabolism
BP0284		extracellular solute-binding protein, family 5	5.68073	5.80757	1.0919		5.65197	5.80045	1.1084		5.88277	5.90468	1.0153										Periplasmic	Transport and binding proteins
BP0285		acetyl esterase	4.88467	4.87173	-1.00901		4.83211	4.74898	-1.05931		4.9002	4.93338	1.02327										Cytoplasmic	Energy metabolism
BP0286		transcriptional regulator	5.76107	5.71278	-1.03404		5.90048	6.13662	1.17784		6.27509	6.35653	1.05807										Cytoplasmic	Regulatory functions
BP0287	leuA	2-isopropylmalate synthase	5.78471	6.07466	1.2226		5.68273	5.72497	1.02971		5.80917	5.8473	1.02678										Cytoplasmic	Amino acid biosynthesis
BP0288		transcriptional regulator	7.94371	8.03808	1.0676		7.49329	8.53163	2.05386		7.43154	7.6714	1.18088										Cytoplasmic	Regulatory functions
BP0289	ilvD	dihydroxy-acid dehydratase	11.2098	10.8613	-1.27321		11.3283	10.7523	-1.49069		11.2484	11.0802	-1.12365										Cytoplasmic	Amino acid biosynthesis
BP0290		transporter	6.11085	6.12638	1.01082		6.26153	6.17107	-1.06471		6.75723	6.63971	-1.08487										Cytoplasmic Membrane	Cell envelope
BP0291		LysR-family transcriptional regulator	9.08968	8.70853	-1.30238		9.00824	8.98834	-1.01389		8.75426	8.90512	1.11023										Cytoplasmic	Regulatory functions
BP0292		conserved hypothetical protein (Pseudogene)	10.4885	10.6816	1.1432		10.2489	11.1197	1.82869		10.7387	11.4543	1.64222										Unknown	Hypothetical proteins
BP0294		5'(3')-deoxyribonucleotidase	9.9546	9.86708	-1.06254		9.89898	9.88723	-1.00818		9.58944	10.151	1.47585										Cytoplasmic	Unknown function
BP0296		hypothetical protein	11.3863	11.4416	1.03905		11.7031	11.676	-1.01891		11.5816	11.7311	1.10922										Unknown	Unknown function
BP0298		conserved hypothetical protein	8.42681	8.61447	1.13891		8.22018	8.76776	1.46163		8.06258	8.4879	1.34287										Unknown	Hypothetical proteins
BP0299		MarR-family transcriptional regulator	8.17702	8.48904	1.24144		8.00843	8.47268	1.3796		7.79459	8.30156	1.42106										Cytoplasmic	Unknown function
BP0300		esterase	10.0511	10.01	-1.02888		9.97068	10.154	1.13549		9.88047	10.0419	1.1184										Unknown	Unknown function
BP0301		ABC transporter substrate binding protein	9.6935	9.95458	1.19838		9.91365	9.93874	1.01754		10.1613	10.4288	1.20375										Periplasmic	Transport and binding proteins
BP0302		branched-chain amino acid transport system, permease component	9.49781	9.64143	1.10467		9.55277	9.69619	1.10452		10.7538	10.5005	-1.19197								-2.46957		Cytoplasmic Membrane	Cell envelope
BP0303		branched-chain amino acid transport system, permease component	7.46499	7.71947	1.19291		7.62519	7.75564	1.09464		8.27334	8.02468	-1.1881										Cytoplasmic Membrane	Cell envelope
BP0304		branched-chain amino acid transporter, ATP-binding protein	6.78553	6.95537	1.12493		6.5387	7.07809	1.45336		7.86694	7.53929	-1.25497										Unknown	Transport and binding proteins
BP0305		high-affinity branched-chain amino acid transporter, ATP-binding protein	7.48011	7.72412	1.18428		7.42584	8.02059	1.51021		8.63041	8.41413	-1.16173										Cytoplasmic Membrane	Transport and binding proteins
BP0306		bifunctional hydroxylase/oxidoreductase (Pseudogene)	5.17123	5.31095	1.10169		5.18301	5.20717	1.01689		5.103	5.23095	1.09274										Unknown	Unknown function
BP0308		short chain dehydrogenase (Pseudogene)	5.18683	5.18159	-1.00364		5.32417	4.90551	-1.33669		5.53487	5.26227	-1.20798										Unknown	Energy metabolism
BP0309		enoyl-CoA hydratase/isomerase	5.59469	5.60941	1.01026		5.7369	5.30874	-1.34552		5.39648	5.14858	-1.18748										Cytoplasmic	Fatty acid and phospholipid metabolism
BP0310		acyl-CoA dehydrogenase	4.85217	4.92721	1.05339		4.8792	4.75995	-1.08617		4.85037	4.68215	-1.12367										Cytoplasmic	Energy metabolism
BP0311		acid-coenzyme A ligase	4.89003	4.91701	1.01888		4.85303	4.84518	-1.00546		5.02379	4.92033	-1.07435										Cytoplasmic Membrane	Fatty acid and phospholipid metabolism
BP0312		4-hydroxybenzoyl CoA thioesterase	5.11927	5.15747	1.02683		5.19494	5.18112	-1.00963		5.08275	5.00635	-1.05438										Unknown	Fatty acid and phospholipid metabolism
BP0313		conserved hypothetical protein	4.9272	5.13706	1.15658		4.96488	4.9269	-1.02668		4.98399	4.95516	-1.02018										Unknown	Regulatory functions
BP0314		conserved hypothetical protein	8.21195	8.56874	1.28057		8.44507	8.41048	-1.02427		8.26998	8.63987	1.29225										Cytoplasmic	Unknown function
BP0315	hemL	glutamate-1-semialdehyde 2,1-aminomutase	10.4772	10.3789	-1.07055		10.6646	10.3419	-1.25063		10.5899	10.7207	1.09489										Cytoplasmic	Biosynthesis of cofactors, prosthetic groups, and carriers
BP0316	thiE	thiamine-phosphate pyrophosphorylase	10.9189	10.7579	-1.11804		11.2117	11.0458	-1.12189		11.1655	11.2179	1.037										Unknown	Biosynthesis of cofactors, prosthetic groups, and carriers
BP0317	thiD	phosphomethylpyrimidine kinase	10.0388	9.85726	-1.13407		10.2945	10.3937	1.07116		10.3036	10.4389	1.09831										Unknown	Biosynthesis of cofactors, prosthetic groups, and carriers
BP0318	rubA	rubredoxin	14.5046	14.4001	-1.07513		14.9431	14.6044	-1.26457		13.7144	14.2774	1.47734										Cytoplasmic	Unknown function
BP0319		transcriptional regulator	12.3276	12.2841	-1.03062		12.6701	12.4766	-1.14357		11.5139	12.3062	1.73177										Cytoplasmic	Hypothetical proteins
BP0320		conserved hypothetical protein	10.0976	9.84308	-1.19296		10.5838	10.0721	-1.42579		8.98544	9.82756	1.79268		2.1497								Cytoplasmic	Hypothetical proteins
BP0321	pyrB	aspartate carbamoyltransferase	10.1475	9.86701	-1.21462		10.4799	9.98713	-1.40718		8.90324	9.67142	1.70312		2.43567								Cytoplasmic	Purines, pyrimidines, nucleosides, and nucleotides
BP0322	pyrC	dihydroorotase	9.03819	8.9709	-1.04775		9.3394	9.08722	-1.19101		7.91427	8.9214	2.00991		2.19754								Cytoplasmic	Unknown function
BP0323		acyltransferase	7.6345	7.66285	1.01985		8.17615	7.77577	-1.31986		7.25602	7.7429	1.40141										Cytoplasmic Membrane	Central intermediary metabolism
BP0324	apaH	diadenosine-tetraphosphatase	11.3895	11.2994	-1.06447		11.266	11.5812	1.24415		11.1052	11.3778	1.20796										Cytoplasmic	Cellular processes
BP0325		membrane protein	10.8644	10.5643	-1.23121		10.9663	10.5743	-1.31217		10.6405	10.639	-1.00101										Cytoplasmic Membrane	Cell envelope
BP0326	mtgA	monofunctional biosynthetic peptidoglycan transglycosylase	9.39264	9.82594	1.35032		9.3082	10.1801	1.83012		8.55936	9.79244	2.35068										Cytoplasmic Membrane	Unknown function
BP0328		conserved hypothetical protein	4.96362	5.12553	1.11877		4.94739	5.19062	1.18364		4.96317	5.08325	1.0868										Unknown	Hypothetical proteins
BP0329		coenzyme A ligase	5.1578	5.34188	1.13609		5.18916	5.22705	1.02661		5.33995	5.41159	1.05091										Cytoplasmic	Energy metabolism
BP0330	tctC	Tripartite tricarboxylate transporter family receptor	5.41613	5.68916	1.20834		5.43557	5.44984	1.00994		5.4889	5.69105	1.15041										Periplasmic	Unknown function
BP0331		conserved hypothetical protein	4.91605	4.91544	0.999577		4.77616	4.73062	-1.03207		4.80681	4.7986	-1.00571										Unknown	Unknown function
BP0332		conserved hypothetical protein	5.92264	5.94276	1.01404		5.92359	5.63726	-1.21953		6.17036	6.03056	-1.10175										Cytoplasmic	Unknown function
BP0333		metallo-beta-lactamase family protein	8.41836	8.76884	1.27498		8.54631	8.87956	1.25985		9.08951	9.02251	-1.04754										Cytoplasmic	Cellular processes
BP0334	tctC	Tripartite tricarboxylate transporter family receptor	8.25387	8.60869	1.27883		8.39053	8.74193	1.2758		8.97086	8.85704	-1.08209										Periplasmic	Cell envelope
BP0335		LysR-family transcriptional regulator (Pseudogene)	11.9747	12.4193	1.36099		11.7413	13.1121	2.58616		11.3295	12.2032	1.83245										Cytoplasmic	Regulatory functions
BP0336		exported protein (pseudogene)	12.8324	12.7503	-1.05851		12.6002	13.211	1.52702		12.2836	12.4451	1.1184										Unknown	Regulatory functions
BP0337		exported protein	11.1942	11.7454	1.46524		11.3904	12.3314	1.91994		10.331	11.4048	2.10501										Unknown	Cell envelope
BP0338		membrane protein	6.85576	6.86095	1.0036		7.24061	6.83342	-1.3261		7.40681	6.91852	-1.40278										Cytoplasmic Membrane	Cell envelope
BP0339	ogt	methylated-DNA--protein-cysteine methyltransferase	7.60954	7.4438	-1.12174		7.47076	7.60183	1.09511		7.43744	7.51422	1.05466										Cytoplasmic	DNA metabolism
BP0340	alkB	alkylated DNA repair protein	5.54964	5.60958	1.04242		5.50518	6.02114	1.42995		5.7706	5.90881	1.10054										Cytoplasmic Membrane	Unknown function
BP0341		conserved hypothetical protein	8.44283	8.72915	1.21953		8.01943	8.66066	1.55966		8.47064	8.85115	1.3018										Unknown	Hypothetical proteins
BP0342		conserved hypothetical protein	7.46795	7.7124	1.18464		7.64251	7.96921	1.25414		7.9997	8.23612	1.17807										Unknown	Energy metabolism
BP0343	hmuV	ATP-binding component of hemin transport system	7.81058	7.96708	1.11458		7.84775	8.11265	1.20155		7.29573	7.74211	1.36262										Cytoplasmic Membrane	Unknown function
BP0344	bhuU	hemin permease	5.88196	6.0664	1.13638		5.90729	6.30136	1.3141		5.69093	5.95983	1.20489										Cytoplasmic Membrane	Unknown function
BP0345	bhuT	hemin binding protein	7.61211	7.57081	-1.02904		7.53946	8.22011	1.60286		7.21268	7.56757	1.27889										Periplasmic	Unknown function
BP0346	bhuS	hemin transport protein	9.1873	9.69141	1.41825		9.0877	10.0214	1.91017		9.14624	9.68404	1.45176										Cytoplasmic	Unknown function
BP0347	bhuR	outer membrane heme receptor	6.02486	5.92259	-1.07346		6.38273	6.25183	-1.09498		5.50438	5.30021	-1.15202										Outer Membrane	Cell envelope
BP0348	hurR	heme uptake transmembrane sensor	5.87852	5.32187	-1.47085		6.13008	5.67812	-1.3679		5.35228	5.17113	-1.13379										Periplasmic	Cell envelope
BP0349	hurI	heme uptake regulator	6.65833	6.42912	-1.17219		7.27992	7.15295	-1.092		6.20584	6.2346	1.02013										Cytoplasmic	Unknown function
BP0350		hypothetical protein	11.6806	12.0776	1.31677		11.3754	12.8353	2.75089		12.07	12.2964	1.16985										Unknown	Hypothetical proteins
BP0351		ferredoxin	5.20359	5.04988	-1.11243		5.111	5.33969	1.17177		6.81837	5.57987	-2.35953										Unknown	Unknown function
BP0352		hypothetical protein	4.81227	4.74021	-1.05122		4.61381	4.73424	1.08706		5.5287	4.90211	-1.54391										Cytoplasmic	Hypothetical proteins
BP0353		ferredoxin	5.96167	5.84898	-1.08124		5.68025	6.03718	1.2807		8.0766	6.97172	-2.15081										Unknown	Unknown function
BP0354		ornithine cyclodeaminase	5.90928	5.77432	-1.09806		5.69602	5.6556	-1.02841		7.88398	6.56394	-2.49673										Cytoplasmic	Amino acid biosynthesis
BP0356		GntR-family transcription regulator	10.2735	10.5113	1.17914		9.75059	11.1708	2.67624		10.4098	10.9632	1.46748										Cytoplasmic	Regulatory functions
BP0357		membrane protein	9.70577	10.3845	1.6007		8.90986	11.1492	4.72188	6.5e-08	10.2261	10.952	1.65391										Cytoplasmic Membrane	Energy metabolism
BP0358		membrane protein	6.93686	7.31595	1.30052		6.70572	8.00051	2.45341		7.49208	7.69802	1.15344										Cytoplasmic Membrane	Cell envelope
BP0359		conserved hypothetical protein	6.76402	7.92167	2.23094		6.21289	8.05553	3.58666		8.9509	8.28354	-1.58816										Cytoplasmic	Hypothetical proteins
BP0360		aldehyde dehydrogenase	5.76247	6.21278	1.36633		5.66779	6.12467	1.37257		7.21954	6.4135	-1.74841										Cytoplasmic	Central intermediary metabolism
BP0361		conserved hypothetical protein	6.30248	7.12201	1.76483		6.05989	7.02706	1.955		7.9047	7.0455	-1.81403										Unknown	Unknown function
BP0362		CDP-6-deoxy-delta-3,4-glucoseen reductase	5.33363	5.46784	1.09749		5.23409	5.57521	1.26674		5.87087	5.5707	-1.23129										Cytoplasmic	Cell envelope
BP0363		extracellular solute-binding protein	9.05542	9.27058	1.16083		8.71626	9.59199	1.83494		8.89834	9.48409	1.50082										Cytoplasmic	Transport and binding proteins
BP0364		exported protein	9.58772	9.75962	1.12654		9.61156	10.029	1.33554		10.0048	9.66369	-1.26677										Unknown	Energy metabolism
BP0366		universal stress protein (Pseudogene)	15.0071	14.7665	-1.18151		14.8522	14.9495	1.06972		13.8821	14.879	1.99576		2.07592								Unknown	Cellular processes
BP0367		membrane protein	8.55133	8.4338	-1.08488		8.86028	8.68765	-1.12711		8.61177	8.78932	1.13096										Cytoplasmic Membrane	Cell envelope
BP0368	gdhA	NADP-specific glutamate dehydrogenase	10.1619	10.8543	1.61594		10.8635	10.4508	-1.3312		10.2622	10.9658	1.62852										Cytoplasmic	Amino acid biosynthesis
BP0369		endonuclease	10.3528	9.97208	-1.30196		10.6448	9.82137	-1.76965		10.7834	10.4842	-1.23047										Cytoplasmic	DNA metabolism
BP0370	pyrE	orotate phosphoribosyltransferase	8.88868	8.902	1.00928		9.80545	9.32706	-1.39319		9.56462	9.64881	1.06009										Cytoplasmic	Purines, pyrimidines, nucleosides, and nucleotides
BP0371	gatB	glutamyl-tRNA(GLN) amidotransferase subunit B	11.4888	11.2636	-1.16894		11.5524	11.0756	-1.39167		11.7343	11.2604	-1.38891										Cytoplasmic	Protein synthesis
BP0372	gatA	glutamyl-tRNA(GLN) amidotransferase subunit A	10.9855	10.7674	-1.16319		11.0897	10.6849	-1.32393		11.3415	10.8091	-1.44627										Cytoplasmic	Protein synthesis
BP0373	gatC	glutamyl-tRNA(GLN) amidotransferase subunit C	11.24	11.0635	-1.13013		11.3929	11.0481	-1.27		11.2315	10.9866	-1.18504										Cytoplasmic	Protein synthesis
BP0374	mreB	rod shape-determining protein	11.8969	11.7507	-1.10666		12.4161	11.7214	-1.61848		12.5999	12.4132	-1.13814										Cytoplasmic	Unknown function
BP0375	mreC	rod shape-determining protein	10.5967	10.3154	-1.21528		10.8902	10.2205	-1.59069		11.3729	10.9557	-1.33536										Unknown	Cell envelope
BP0376	mreD	rod shape-determining protein	10.8096	10.6004	-1.15605		11.0406	10.5468	-1.40819		11.5991	11.1617	-1.35424										Cytoplasmic Membrane	Cell envelope
BP0377	mrdA	penicillin-binding protein 2	9.60114	9.16177	-1.35601		9.68096	9.31358	-1.29001		10.1849	9.59992	-1.50003										Cytoplasmic Membrane	Unknown function
BP0378	mrdB	rod shape-determining protein	10.2932	10.228	-1.04617		10.3389	10.2579	-1.05779		11.0645	10.6113	-1.36912										Cytoplasmic Membrane	Unknown function
BP0379	ldh	L-lactate dehydrogenase	14.737	14.5917	-1.10596		14.8468	14.8275	-1.01348		13.2589	14.418	2.23318		2.74756								Cytoplasmic	Energy metabolism
BP0380		Sodium:sulfate symportert	14.6656	14.7079	1.02972		14.5554	14.8744	1.24747		14.0481	14.7416	1.61717										Cytoplasmic Membrane	Cell envelope
BP0381	slmA	TetR-family transcriptional regulator	12.2546	11.9249	-1.25676		12.2799	12.261	-1.01321		12.191	12.2416	1.03564										Cytoplasmic	Regulatory functions
BP0382		hydrolase	9.5332	9.46889	-1.04558		9.8462	9.7	-1.10665		9.96369	9.97227	1.00596										Cytoplasmic	Central intermediary metabolism
BP0383	argB	acetylglutamate kinase	11.0929	11.4468	1.27805		11.0582	11.8203	1.69598		11.5688	12.0042	1.35232										Cytoplasmic	Amino acid biosynthesis
BP0385		exported protein	11.0948	11.1867	1.06575		11.2384	10.608	-1.548		10.818	10.817	-1.00068										Cytoplasmic Membrane	Unknown function
BP0386	ccsX?	thioredoxin	11.8411	12.0333	1.1425		11.8046	12.027	1.16669		11.4808	11.5137	1.02305										Unknown	Cell envelope
BP0387	yraP	exported protein, outer membrane lipoprotein	10.9814	11.1067	1.09069		11.089	11.1273	1.0269		10.8293	11.1531	1.25165										Periplasmic	Energy metabolism
BP0388		phosphosugar isomerase	12.083	12.0659	-1.01195		12.4022	12.175	-1.17053		11.9269	11.9826	1.03938										Unknown	Cell envelope
BP0389		conserved hypothetical protein (Pseudogene)	4.80064	4.83029	1.02076		4.80457	4.7394	-1.04621		4.82413	4.84179	1.01232										Unknown	Hypothetical proteins
BP0390		tetrapyrrole methylase	7.56553	7.29672	-1.20481		7.76709	7.50578	-1.19857		7.90688	7.92283	1.01112										Unknown	Hypothetical proteins
BP0391	ogt	methylated-DNA--protein-cysteine methyltransferase	9.75467	9.52731	-1.17069		9.86844	9.57346	-1.22687		9.69659	9.85788	1.11829										Cytoplasmic	DNA metabolism
BP0393		membrane protein (Pseudogene)	5.1036	5.21678	1.08161		5.40287	5.37907	-1.01663		5.40532	5.39484	-1.00729										Unknown	Cell envelope
BP0394		membrane protein	8.36953	8.11628	-1.19189		8.58268	8.57258	-1.00703		9.29287	8.75652	-1.4503										Cytoplasmic Membrane	Transport and binding proteins
BP0395		exported protein	7.63096	8.75215	2.17526		7.44859	8.58042	2.19137		6.7605	6.57025	-1.14096										Cytoplasmic Membrane	Unknown function
BP0396	lmgD	membrane protein	9.45427	9.41277	-1.02918		9.42334	8.86892	-1.46858		8.89104	8.90068	1.0067										Cytoplasmic Membrane	Cell envelope
BP0397	lmgC	conserved hypothetical protein	9.81453	9.95517	1.10239		8.83792	8.43432	-1.3228		6.65928	6.8533	1.14395		8.97552	8.62881				2.92217			Cytoplasmic	Hypothetical proteins
BP0398	lmgB	glycosyl transferase	8.9638	9.21563	1.19072		8.23055	7.52585	-1.62981		5.74577	5.84632	1.07218			10.4052				3.16565			Cytoplasmic Membrane	Cell envelope
BP0399	lmgA	glycosyl transferase	10.4616	10.4518	-1.00685		9.85771	8.85026	-2.01035		7.10248	7.30267	1.14885		10.1071	8.88225				3.06311			Cytoplasmic Membrane	Cell envelope
BP0400		acetyltransferase (pseudogene)	8.90938	8.8687	-1.0286		9.36979	9.08898	-1.21488		9.53552	9.50032	-1.0247										Unknown	Central intermediary metabolism
BP0402	gltS	sodium/glutamate symport carrier protein	8.93923	9.32223	1.30405		8.76913	9.4314	1.58257		7.8521	8.84856	1.9951										Cytoplasmic Membrane	Transport and binding proteins
BP0403		exported protein	8.25623	8.39386	1.1001		8.11101	8.67107	1.47433		7.46103	8.00706	1.46006										Unknown	Cell envelope
BP0404	atoE	short-chain fatty acids transporter	10.6095	10.5157	-1.06715		10.9003	10.2823	-1.53477		9.98463	10.9492	1.9515										Cytoplasmic Membrane	Transport and binding proteins
BP0405		membrane protein	11.7093	11.6169	-1.06608		11.7068	11.8187	1.08066		10.4374	11.7908	2.5551		2.43652								Cytoplasmic Membrane	Cell envelope
BP0406	dnaQ	DNA polymerase III, epsilon chain	11.2193	10.939	-1.21446		11.433	10.7635	-1.59053		11.0962	11.0731	-1.01614										Cytoplasmic	DNA metabolism
BP0407		membrane protein (Pseudogene)	8.13549	7.91182	-1.1677		8.2894	7.72566	-1.4781		7.80206	7.69534	-1.07678										Unknown	Transport and binding proteins
BP0409	far'	N-terminal region of elongation factor G (Pseudogene)	11.1435	10.7039	-1.35619		11.274	10.335	-1.91711		11.316	11.2267	-1.06387										Unknown	Protein synthesis
BP0410		universal stress protein	14.7714	15.0596	1.22118		15.0227	15.0964	1.05242		13.7955	14.9877	2.28501										Unknown	Energy metabolism
BP0411		conserved hypothetical protein	11.1657	10.7975	-1.29075		10.937	11.0523	1.08322		10.7651	11.0868	1.24985										Unknown	Hypothetical proteins
BP0412		GntR-family transcriptional regulator	4.92913	4.90663	-1.01572		4.95185	4.9646	1.00888		4.86388	4.92742	1.04503										Cytoplasmic	Regulatory functions
BP0413	far'	C-terminal region of elongation factor G (Pseudogene)	6.01031	5.98601	-1.01699		6.02396	5.88052	-1.10454		6.4369	5.98596	-1.36693										Unknown	Protein synthesis
BP0414		Mg(2+) transporter	9.00932	9.36575	1.28025		8.76319	9.79294	2.04167		8.94446	9.47789	1.44737										Cytoplasmic Membrane	Energy metabolism
BP0415		membrane protein	10.5637	10.5449	-1.01312		10.7227	10.7601	1.02623		10.3351	10.174	-1.11815										Cytoplasmic Membrane	Cell envelope
BP0416		conserved hypothetical protein	5.74382	5.87001	1.09141		5.9481	5.8376	-1.0796		5.53927	5.85748	1.24678										Cytoplasmic	Unknown function
BP0417		enoyl-CoA hydratase	5.37821	5.27453	-1.07451		5.49099	5.13783	-1.27736		5.52189	5.32585	-1.14555										Cytoplasmic	Unknown function
BP0418	tctC	Tripartite tricarboxylate transporter family receptor	4.93225	4.96512	1.02305		4.96939	5.0397	1.04994		4.82853	4.87931	1.03582										Periplasmic	Unknown function
BP0419		LysR-family transcriptional regulator	9.97725	10.7598	1.72013		9.62033	11.6005	3.94542	3.28e-07	9.6161	10.8109	2.28915										Cytoplasmic	Regulatory functions
BP0420		acyl-CoA dehydrogenase	6.85086	6.92578	1.0533		6.89276	6.91959	1.01877		6.66844	6.83533	1.12264										Cytoplasmic	Unknown function
BP0421		acyl-CoA dehydrogenase	5.78752	5.77387	-1.00951		5.77824	5.76903	-1.0064		5.52194	5.64654	1.09021										Cytoplasmic	Central intermediary metabolism
BP0422		thiolase	5.40061	5.44379	1.03038		5.33578	5.39565	1.04237		5.10005	5.27261	1.12706										Cytoplasmic	Energy metabolism
BP0423		fatty acid CoA ligase (Pseudogene)	6.42564	5.98607	-1.3562		6.48794	6.04943	-1.3552		5.50298	5.61435	1.08025										Unknown	Energy metabolism
BP0425		LysR-family transcriptional regulator	7.6184	7.6283	1.00689		7.7667	7.85565	1.0636		7.50837	7.73845	1.1729										Cytoplasmic	Regulatory functions
BP0426	cspA	cold shock protein	12.6987	13.6792	1.97309		12.5549	13.937	2.60635		12.0005	12.7	1.62386										Cytoplasmic	Unknown function
BP0427		exported protein	8.0613	7.99296	-1.04851		8.52504	8.1685	-1.28035		8.60161	8.05898	-1.45663										Cytoplasmic	Cell envelope
BP0428		GntR-family transcriptional regulator	10.621	10.7867	1.12174		9.75168	10.9982	2.37273		9.59687	10.9411	2.53898		2.02682								Cytoplasmic	Regulatory functions
BP0429		delta-1-pyrroline-5-carboxylate dehydrogenase precursor	7.85977	8.52814	1.58928		8.41174	7.86925	-1.45648		7.50086	9.49379	3.98045	0.000752									Cytoplasmic	Energy metabolism
BP0430		short-chain fatty acids transporter	8.07426	8.8987	1.77085		8.67805	8.36356	-1.24357		7.54828	9.72439	4.51933	0.000198									Cytoplasmic Membrane	Transport and binding proteins
BP0431		molybdopterin oxidoreductase	6.64268	7.38445	1.67223		6.36998	7.65458	2.43614		5.3324	7.77606	5.4402										Periplasmic	Energy metabolism
BP0432		conserved hypothetical protein	6.38599	6.49303	1.07702		6.24488	6.36019	1.08321		6.51544	6.73355	1.16321										Unknown	Energy metabolism
BP0433		LysR-family transcriptional regulator	8.22943	8.21424	-1.01058		8.37151	8.16395	-1.15473		8.28674	8.53556	1.18823										Cytoplasmic	Regulatory functions
BP0434		exported protein (Pseudogene)	5.46395	5.3579	-1.07628		5.50073	5.60743	1.07676		6.53188	6.34022	-1.14208										Unknown	Cell envelope
BP0435		dehydratase/racemase	5.21881	5.18156	-1.02616		5.364	5.13546	-1.17165		5.61405	5.31562	-1.22981										Cytoplasmic	Unknown function
BP0436		conserved hypothetical protein	7.23961	7.2839	1.03118		7.356	7.46221	1.0764		7.41138	7.49512	1.05976										Unknown	Unknown function
BP0437		LysR-family transcriptional regulator	8.82909	8.85345	1.01703		8.42234	9.25916	1.78611		8.47838	8.86917	1.31111										Cytoplasmic	Regulatory functions
BP0438		conserved hypothetical protein	7.98738	8.34995	1.28571		7.61121	8.67681	2.09304		6.74801	7.48768	1.66979										Cytoplasmic	Unknown function
BP0440		N-terminal region of isovaleryl-CoA dehydrogenase (Pseudogene)	9.09923	9.5173	1.33614		8.2685	10.046	3.42843	1.82e-06	7.86389	9.1768	2.48442		2.37441								Unknown	Amino acid biosynthesis
BP0441		MerR-family transcriptional regulator	11.7817	11.7035	-1.05571		11.2073	12.0385	1.77916		11.3398	11.2904	-1.03481										Cytoplasmic	Regulatory functions
BP0442		metallo-beta-lactamase family protein	11.702	12.5209	1.76415		10.6536	13.0392	5.22576	1.33e-07	11.9384	12.9182	1.97218						2.09243				Cytoplasmic	Cellular processes
BP0444		C-terminal region of isovaleryl-CoA dehydrogenase (Pseudogene)	9.79008	9.01968	-1.70574		9.91701	9.19192	-1.653		8.96962	8.72025	-1.18869										Unknown	Amino acid biosynthesis
BP0445	aceK	isocitrate dehydrogenase kinase/phosphatase (Pseudogene)	7.29672	6.07144	-2.33801		7.25909	6.09267	-2.24454		5.95338	5.65454	-1.23015										Unknown	Energy metabolism
BP0447		acetyl-CoA acetyltransferase	9.07784	8.60981	-1.38322		8.93277	8.39574	-1.45098		8.80662	8.6481	-1.11614										Cytoplasmic	Fatty acid and phospholipid metabolism
BP0448	accB	carboxyltransferase subunit of acetyl-CoA carboxylase	5.21365	5.25215	1.02705		5.33378	5.14187	-1.14227		5.18906	4.9633	-1.16939										Cytoplasmic	Fatty acid and phospholipid metabolism
BP0449	accA	biotin carboxylase subunit of acetyl-CoA carboxylase	5.51959	5.62468	1.07556		5.50022	5.39341	-1.07684		5.51761	5.45736	-1.04265										Cytoplasmic	Energy metabolism
BP0450		conserved hypothetical protein	10.0269	9.62137	-1.32459		9.91922	9.5257	-1.31359		9.72909	9.823	1.06726										Unknown	Hypothetical proteins
BP0451	argD	succinylornithine transaminase	10.348	10.0403	-1.23775		10.3241	9.88271	-1.35794		10.097	10.1748	1.0554										Cytoplasmic	Unknown function
BP0452	tctC	Tripartite tricarboxylate transporter family receptor	9.96851	10.0771	1.07821		10.3002	9.61295	-1.61019		10.3582	10.2843	-1.05252										Periplasmic	Cell envelope
BP0453		low-specificity D-threonine aldolase	8.82759	8.74149	-1.0615		8.15823	8.9332	1.71115		8.27854	8.87123	1.50806										Cytoplasmic	Energy metabolism
BP0454		exported protein	10.5134	10.2056	-1.23779		10.3049	10.0372	-1.20389		9.90475	10.09	1.137										Unknown	Unknown function
BP0455		membrane protein	8.84878	8.87639	1.01932		8.54001	8.74051	1.1491		8.85521	8.72922	-1.09126										Cytoplasmic Membrane	Transport and binding proteins
BP0456	hemC	heme receptor	7.55558	6.80045	-1.68778		5.62238	6.27065	1.56729		5.06421	4.93749	-1.09181										Outer Membrane	Unknown function
BP0457		conserved hypothetical protein	14.7187	14.3199	-1.31845		14.2321	14.5194	1.2203		14.2468	14.183	-1.04522										Cytoplasmic	Unknown function
BP0458		aminoacyl-tRNA synthetase (Pseudogene)	10.4751	11.1917	1.64325		10.5418	11.474	1.90813		9.61365	10.1622	1.46259			2.04591							Unknown	Unknown function
BP0459		membrane protein	9.90089	9.7924	-1.0781		9.81849	9.98452	1.12197		9.78805	10.063	1.20998										Cytoplasmic Membrane	Cell envelope
BP0460	topB	DNA topoisomerase iii	11.9969	11.9195	-1.05514		11.7908	12.0897	1.2302		11.9847	12.1171	1.09606										Cytoplasmic	DNA metabolism
BP0461		exported protein	9.79222	9.67655	-1.08348		10.071	9.57099	-1.41422		10.1443	9.88526	-1.19669										Cytoplasmic Membrane	Cell envelope
BP0462		ABC-transporter, ATP-binding component	10.377	10.0163	-1.28406		10.5093	9.85568	-1.57312		10.6167	10.2829	-1.26034										Cytoplasmic Membrane	Unknown function
BP0463		ABC transporter, permease component	10.0433	9.68001	-1.28636		10.3422	9.6198	-1.64995		10.2677	9.74623	-1.4354										Cytoplasmic Membrane	Transport and binding proteins
BP0464	idnO	gluconate 5-dehydrogenase	10.2882	10.0721	-1.16163		10.125	10.3599	1.17683		10.1216	10.1294	1.00546										Cytoplasmic	Central intermediary metabolism
BP0465		aldehyde dehydrogenase	8.5526	8.7582	1.15317		8.42346	8.84568	1.33999		8.61821	9.04258	1.34199										Cytoplasmic	Energy metabolism
BP0466	fabG	alcohol dehydrogenase	9.7281	9.86688	1.10097		9.7563	9.94403	1.13897		10.1455	10.7014	1.47011										Cytoplasmic	Energy metabolism
BP0467		acetolactate synthase large subunit	5.64904	5.88647	1.17889		6.70284	7.12434	1.33932		7.20793	8.47693	2.40994										Cytoplasmic	Amino acid biosynthesis
BP0468		AsnC-family transcriptional regulator	8.61822	9.94408	2.50682		10.4833	10.44	-1.03051		10.8606	10.6808	-1.13277				-3.68788				-4.7615		Cytoplasmic	Regulatory functions
BP0469		membrane protein	10.4441	10.025	-1.33708		10.2115	9.88225	-1.25639		10.0608	9.82053	-1.1812										Cytoplasmic Membrane	Cell envelope
BP0470		conserved hypothetical protein	9.34427	9.56062	1.16179		9.6332	9.31959	-1.24281		9.2727	9.22508	-1.03356										Cytoplasmic	Unknown function
BP0471	ribB	3,4-dihydroxy-2-butanone 4-phosphate synthase	6.45868	6.64477	1.13768		7.27948	6.39858	-1.84152		6.72828	6.33196	-1.31615										Cytoplasmic	Biosynthesis of cofactors, prosthetic groups, and carriers
BP0472		conserved hypothetical protein (Pseudogene)	6.7466	6.95238	1.15331		6.80047	7.07254	1.20754		6.37113	7.05292	1.60413										Unknown	Unknown function
BP0474		choloylglycine hydrolase	10.461	10.6219	1.11798		10.1488	10.6537	1.41902		10.0097	10.625	1.53193										Unknown	Unknown function
BP0475	rne	ribonuclease E	11.4328	11.527	1.06752		12.0118	11.2258	-1.72422		12.1534	11.7966	-1.28061										Cytoplasmic	Cellular processes
BP0477	rluC	ribosomal large subunit pseudouridine synthase C	10.9641	10.5671	-1.3168		11.0429	10.1344	-1.87704		10.8717	10.5103	-1.28473										Cytoplasmic	Unknown function
BP0478		hydrolase	11.2432	10.8779	-1.28817		11.093	10.2642	-1.77628		11.0765	10.7881	-1.2213										Cytoplasmic	Energy metabolism
BP0479		conserved hypothetical protein	11.1354	11.9538	1.76342		10.7209	11.8356	2.16557		10.6188	10.6867	1.04826			2.34388							Unknown	Unknown function
BP0480		membrane protein	9.82953	10.6902	1.81588		9.57468	10.7187	2.20997		9.3859	9.70719	1.24945										Cytoplasmic Membrane	Unknown function
BP0482		conserved hypothetical protein (Pseudogene)	10.772	10.4635	-1.23835		10.8321	10.5416	-1.22301		11.066	10.8362	-1.17266										Unknown	Hypothetical proteins
BP0483		AraC-family transcriptional regulator	10.0054	10.237	1.17414		9.26234	9.69063	1.34564		8.66583	8.84454	1.13187		2.52302	2.55253							Cytoplasmic	Regulatory functions
BP0484	lldD	L-lactate dehydrogenase	11.6026	11.5362	-1.04712		10.9781	10.8809	-1.06964		10.2819	10.2689	-1.00902		2.57428	2.44546							Cytoplasmic	Energy metabolism
BP0485		acylphosphatase (Pseudogene)	9.09755	9.05753	-1.02813		9.32818	9.36519	1.02599		9.17468	9.22698	1.03692										Unknown	Unknown function
BP0486	tctC	Tripartite tricarboxylate transporter family receptor	6.97548	6.76197	-1.15951		6.56068	6.36191	-1.14772		8.45142	6.90936	-2.9121										Periplasmic	Cell envelope
BP0487		amidase	6.60855	6.25115	-1.28112		6.57427	6.29321	-1.21509		7.88329	6.49728	-2.61355										Cytoplasmic	Cell envelope
BP0488		transcriptional regulator	10.2532	10.2562	1.00204		10.022	10.4697	1.36391		10.0216	9.96304	-1.04141										Cytoplasmic	Regulatory functions
BP0489	gyrB	DNA gyrase subunit B	12.1127	12.0762	-1.0256		12.3143	12.098	-1.16177		11.5974	11.7268	1.09379										Cytoplasmic	DNA metabolism
BP0490	dnaN	DNA polymerase iii, beta chain	12.6953	12.5932	-1.07331		12.6453	12.5827	-1.04436		12.5952	12.3216	-1.20885										Cytoplasmic	DNA metabolism
BP0491	dnaA	chromosomal replication initiator protein	12.3318	11.8859	-1.36221		12.1498	12.2242	1.05292		12.4915	12.0909	-1.32012										Cytoplasmic	DNA metabolism
BP0492	rpmH	50S ribosomal protein L34	13.737	13.9108	1.12798		14.2582	13.6813	-1.49161		14.327	14.1217	-1.15294										Cytoplasmic	Protein synthesis
BP0493	rnpA	ribonuclease P protein component	10.7635	10.4109	-1.27683		11.2582	10.0457	-2.31724		11.27	10.6075	-1.58285										Cytoplasmic	Unknown function
BP0494		conserved hypothetical protein	9.56965	9.52792	-1.02935		9.9026	9.49265	-1.32864		9.80621	9.4005	-1.32474										Unknown	Hypothetical proteins
BP0495		inner-membrane protein	12.4102	12.0746	-1.26188		12.69	11.8405	-1.80184		12.3618	12.0227	-1.26491										Cytoplasmic Membrane	Cell envelope
BP0497	acpD'	N-terminal region of acyl carrier protein phosphodiesterase (pseudogene)	9.89545	10.5904	1.61879		9.94508	10.0536	1.07812		9.96656	9.92578	-1.02867										Unknown	Fatty acid and phospholipid metabolism
BP0498		LysR-family transcriptional regulator	9.91255	9.99259	1.05705		9.94989	10.5102	1.47464		9.58117	10.2416	1.58053										Cytoplasmic	Regulatory functions
BP0499	btcA	t3ss chaperone	13.4154	13.4806	1.04622		11.3084	11.8794	1.48551		8.76953	9.29108	1.4355		25.9179	17.7104			4.44798	2.97542			Periplasmic	Hypothetical proteins
BP0500	bteA	t3ss toxin	11.5102	11.8049	1.22663		9.785	11.0126	2.34175		6.85135	7.26355	1.33071		25.4131	22.774			3.32052				Extracellular	Hypothetical proteins
BP0501		C-terminal region of two component sensor kinase (partial)	5.68854	5.29122	-1.31706		5.54601	5.3134	-1.17496		5.59347	5.13778	-1.37144										Cytoplasmic Membrane	Amino acid biosynthesis
BP0502		integrase	10.152	9.67348	-1.39328		10.6057	9.74531	-1.8155		10.3439	10.1947	-1.10897										Cytoplasmic	Mobile and extrachromosomal element functions
BP0503		phage-related conserved hypothetical protein	10.1167	9.60207	-1.42864		10.1129	9.32311	-1.72885		10.1885	10.0302	-1.11601										Unknown	Hypothetical proteins
BP0504		phage-related hypothetical protein	10.1155	9.35526	-1.6938		10.1518	8.94956	-2.3009		10.2334	9.73898	-1.40872										Cytoplasmic Membrane	Unknown function
BP0505		phage-related conserved hypothetical protein	9.27203	8.54629	-1.65375		9.24933	8.35131	-1.86351		9.12839	8.88826	-1.1811										Unknown	Hypothetical proteins
BP0506		phage-related hypothetical protein	9.934	9.17743	-1.68947		9.98193	8.75651	-2.33824		9.7546	9.4722	-1.21622										Cytoplasmic	Hypothetical proteins
BP0507		hypothetical protein	9.4941	8.99519	-1.41315		9.698	8.69815	-1.99979		8.8917	8.82892	-1.04448										Cytoplasmic	Hypothetical proteins
BP0508		phage-related exonuclease	9.65795	9.24354	-1.33275		9.68171	9.18764	-1.40841		8.79479	8.97249	1.13108										Cytoplasmic	DNA metabolism
BP0509		phage-related DNA recombination protein	9.57122	8.86572	-1.63071		9.45583	9.02273	-1.35013		8.60857	8.67434	1.04664										Unknown	DNA metabolism
BP0510		phage-related membrane protein	9.21432	8.53876	-1.59722		9.23736	8.72519	-1.42619		8.45694	8.46545	1.00592										Unknown	Unknown function
BP0511		phage-related hypothetical protein	7.85405	7.31905	-1.44894		7.91697	7.75016	-1.12257		7.08481	7.23928	1.11301										Unknown	Hypothetical proteins
BP0512		phage-related hypothetical protein (pseudogene)	10.9154	10.606	-1.23918		10.8476	10.8973	1.03509		10.2841	10.6188	1.26113										Unknown	Hypothetical proteins
BP0513		phage-related hypothetical protein	11.0401	10.4849	-1.4694		10.8811	10.7275	-1.11238		10.3358	10.3267	-1.00629										Cytoplasmic	Hypothetical proteins
BP0515		phage-related hypothetical protein	9.20704	6.81478	-5.24979	3.86e-05	9.55356	7.22074	-5.03789	2.25e-08	8.57234	6.77702	-3.47092										Unknown	Hypothetical proteins
BP0516		hypothetical protein	13.4979	13.3232	-1.12874		13.5691	13.5485	-1.01436		12.9731	13.1108	1.10015										Unknown	Unknown function
BP0518		conserved hypothetical protein	6.80275	6.72768	-1.05341		6.99259	6.61024	-1.30346		6.95376	6.92418	-1.02071										Cytoplasmic	Transcription
BP0519		glutathione S-transferase	9.5295	9.407	-1.08862		8.83608	9.83657	2.00068		9.03728	9.68055	1.56187										Cytoplasmic	Central intermediary metabolism
BP0520		exported protein	6.22002	6.98004	1.69351		6.23631	6.78623	1.464		8.7663	8.22085	-1.45948										Unknown	Cell envelope
BP0521		conserved hypothetical protein	9.87473	9.75761	-1.08457		9.88954	9.80616	-1.0595		10.1175	10.2216	1.0748										Unknown	Hypothetical proteins
BP0522		metal-activated pyridoxal enzyme	6.99573	6.7897	-1.15351		6.67505	6.73359	1.04141		6.77453	6.93631	1.11867										Cytoplasmic	Energy metabolism
BP0523		haloacid dehalogenase	5.97489	5.95856	-1.01138		5.87605	5.9518	1.05391		6.11551	6.14314	1.01934										Cytoplasmic	Central intermediary metabolism
BP0524		transcriptional regulator (Pseudogene)	10.1075	10.4052	1.22921		9.86645	10.6404	1.71		9.33566	9.69074	1.27906										Cytoplasmic	Unknown function
BP0525		integrase (Remnant)	11.9518	12.2452	1.22558		11.8572	12.417	1.47399		11.3483	11.4395	1.06526										Unknown	Regulatory functions
BP0526		hypothetical protein	12.1701	12.0567	-1.08176		12.1412	12.1382	-1.0021		11.1362	10.9922	-1.10502		2.05924	2.07946							Unknown	Hypothetical proteins
BP0527	ecnA1	entericidin A anti-toxin precursor	10.9786	11.5559	1.492		11.1828	11.4509	1.2043		10.3318	10.6728	1.26659										Unknown	Unknown function
BP0529		autotransporter	8.04761	6.6054	-2.71737		8.40809	7.32101	-2.12444		5.78864	5.97799	1.14025										Extracellular	Unknown function
BP0530		conserved hypothetical protein	9.72757	9.15497	-1.4872		9.76688	9.54199	-1.16869		9.84794	9.68921	-1.1163										Unknown	Hypothetical proteins
BP0531	tctC	Tripartite tricarboxylate transporter family receptor	5.36129	5.19393	-1.123		5.45046	5.20059	-1.1891		6.11604	5.65875	-1.37296										Periplasmic	Cell envelope
BP0532		substrate-CoA ligase	8.57606	7.91615	-1.57998		8.76285	7.86147	-1.86785		8.72378	7.88073	-1.79384										Cytoplasmic	Unknown function
BP0533		transcriptional regulator	8.4252	8.0417	-1.3045		8.48124	7.64093	-1.79043		8.44716	8.15258	-1.22653										Cytoplasmic	Regulatory functions
BP0534		enoyl-CoA hydratase/isomerase	7.09815	7.00225	-1.06873		6.81657	6.61114	-1.15303		6.88133	6.8139	-1.04785										Cytoplasmic	Unknown function
BP0535		carboxymuconolactone decarboxylase	13.7924	13.8547	1.04409		12.9761	13.5358	1.47396		10.4421	10.4673	1.01761		10.2088	11.0695							Unknown	Central intermediary metabolism
BP0536		exported protein (Pseudogene)	10.9152	10.4243	-1.40533		9.51496	9.71272	1.14692		9.23566	8.42905	-1.7491		3.16031	3.92717			2.58276				Unknown	Unknown function
BP0538		arginase	7.1953	6.91781	-1.21208		7.1781	7.16172	-1.01142		6.01203	6.33691	1.25256										Cytoplasmic	Energy metabolism
BP0539	rocD	ornithine aminotransferase	8.41461	8.43255	1.01251		8.40949	8.74328	1.26032		7.44102	7.94587	1.41898										Cytoplasmic	Amino acid biosynthesis
BP0541		transcriptional regulator	9.10933	9.08542	-1.01671		9.54449	9.13782	-1.32562		9.2975	9.30007	1.00178										Cytoplasmic	Regulatory functions
BP0542	tctC	Tripartite tricarboxylate transporter family receptor	5.78921	5.96181	1.12709		5.65127	5.75429	1.07402		5.94406	5.69996	-1.18435										Periplasmic	Cell envelope
BP0543		conserved hypothetical protein	5.45943	5.69551	1.17779		5.4757	5.54161	1.04674		5.61555	5.51233	-1.07417										Cytoplasmic	Energy metabolism
BP0544		4-oxalocrotonate tautomerase	6.57414	8.69532	4.3505		6.4837	9.12084	6.22097	1.65e-05	5.5974	6.49533	1.86339										Unknown	Unknown function
BP0545	rimO	conserved hypothetical protein	10.2815	10.1128	-1.12406		10.7182	9.94732	-1.70626		10.4864	10.3436	-1.10404										Cytoplasmic	Protein synthesis
BP0546		bacterioferritin	10.3069	10.8098	1.41709		9.46962	11.0895	3.07356	2.49e-06	12.4677	12.7971	1.25648								-4.33392	-4.00278	Cytoplasmic	Transport and binding proteins
BP0547		lysine decarboxylase	10.9667	10.6092	-1.28126		11.2093	10.515	-1.61804		11.3449	11.1639	-1.13361										Cytoplasmic	Hypothetical proteins
BP0548		hypothetical protein	9.16613	8.68512	-1.39572		9.25407	8.75674	-1.4116		9.25781	9.47264	1.16057										Unknown	Hypothetical proteins
BP0549		haloacid dehalogenase-like hydrolase	8.57524	8.12515	-1.36613		8.69231	7.98428	-1.63357		8.6491	8.78371	1.0978										Cytoplasmic	Central intermediary metabolism
BP0550		conserved hypothetical protein	8.29818	8.13976	-1.11606		8.28681	8.32401	1.02612		8.55482	8.93843	1.3046										Unknown	Amino acid biosynthesis
BP0551	fmt	methionyl-tRNA formyltransferase	7.33709	7.63399	1.2285		7.49755	8.04318	1.45966		7.04471	6.99554	-1.03467										Cytoplasmic	Protein synthesis
BP0552	def	polypeptide deformylase	12.4044	12.6096	1.15289		12.0075	13.2057	2.29445		12.0419	12.5872	1.45935										Cytoplasmic	Protein fate
BP0553		conserved hypothetical protein	9.02846	9.72268	1.61801		8.88842	10.2416	2.55483		8.75225	9.4544	1.62693										Cytoplasmic	Energy metabolism
BP0554	lrp	leucine-responsive regulatory protein	7.51782	7.71772	1.14862		7.86789	8.16433	1.22811		7.43358	7.44128	1.00535										Cytoplasmic	Central intermediary metabolism
BP0555	smf	conserved hypothetical protein	8.86788	8.52214	-1.2708		9.13339	8.66085	-1.38755		8.89877	8.70185	-1.14625										Unknown	DNA metabolism
BP0556	hmgcL	hydroxymethylglutaryl-CoA lyase	9.85577	9.75661	-1.07115		9.86573	9.76067	-1.07554		9.81061	10.0572	1.18644										Cytoplasmic	Unknown function
BP0557		membrane protein	9.77892	9.83178	1.03732		9.90926	9.67296	-1.17797		9.77488	10.0816	1.23693										Cytoplasmic Membrane	Cell envelope
BP0558		amino acid-binding periplasmic protein	10.681	10.8312	1.10972		10.4778	10.6173	1.10152		10.3232	10.7121	1.30937										Periplasmic	Unknown function
BP0559		aminotransferase	9.11209	9.17571	1.04508		9.25675	9.72125	1.37984		9.30485	9.69315	1.30885										Cytoplasmic	Cell envelope
BP0560		conserved hypothetical protein (Pseudogene)	12.025	11.97	-1.0389		11.7894	12.2275	1.35489		11.7739	11.9083	1.09762										Unknown	Unknown function
BP0561	tctC	Tripartite tricarboxylate transporter family receptor	10.4637	10.6939	1.17301		10.3542	10.7761	1.33964		10.4576	10.9666	1.42308										Periplasmic	Cell envelope
BP0562		exported protein	11.0527	11.1763	1.08944		11.0569	10.9621	-1.0679		11.2553	11.6789	1.34129										Unknown	Energy metabolism
BP0563		LysR-family transcriptional regulator	8.18116	7.76252	-1.33667		7.95357	7.76602	-1.13883		7.79932	7.57704	-1.16658										Cytoplasmic	Regulatory functions
BP0564		transporter	7.06606	6.93438	-1.09557		7.00169	7.1198	1.08531		7.07592	7.08663	1.00745										Cytoplasmic Membrane	Transport and binding proteins
BP0566		dioxygenase	11.2218	12.3932	2.25227		10.2971	12.8162	5.73205	9.24e-07	9.86041	10.7374	1.83659		2.20052	3.12605							Cytoplasmic	Energy metabolism
BP0567		conserved hypothetical protein	5.67753	7.34967	3.18687		5.70991	8.08701	5.19491		5.89312	6.23768	1.26976										Cytoplasmic	Unknown function
BP0568		amino acid efflux protein	8.05766	8.20168	1.10498		8.27	8.49801	1.17122		7.85665	8.04939	1.14293										Cytoplasmic Membrane	Cell envelope
BP0569		conserved hypothetical protein	7.66447	7.5842	-1.05722		7.8813	7.68686	-1.14428		7.82981	7.94374	1.08217										Unknown	Protein synthesis
BP0570		exported protein	10.4308	10.9715	1.45469		10.2832	11.2612	1.96972		10.8992	11.0388	1.10159										Unknown	DNA metabolism
BP0571		two-component sensor kinase	11.4672	11.6923	1.16891		11.3078	11.7123	1.32362		11.1861	11.5414	1.27922										Cytoplasmic Membrane	Regulatory functions
BP0572		two-component response regulator	13.6431	13.6845	1.02913		13.8214	14.1892	1.29044		13.5098	13.6774	1.12313										Cytoplasmic	Regulatory functions
BP0573	trkA	Trk system potassium uptake protein	11.6409	11.6722	1.02195		11.9873	12.2049	1.16283		11.6536	11.8512	1.1468										Cytoplasmic Membrane	Transport and binding proteins
BP0574	trkH	Trk system potassium uptake protein	9.39331	9.39982	1.00452		9.80895	9.72447	-1.06031		9.0135	9.33869	1.25283										Cytoplasmic Membrane	Transport and binding proteins
BP0575		MarR-family transcriptional regulator	10.9772	10.4673	-1.42397		10.64	10.8179	1.13124		10.5001	10.5429	1.03009										Cytoplasmic	Regulatory functions
BP0576		conserved hypothetical protein	7.69528	7.85914	1.12028		7.33277	8.51249	2.26533		7.12507	7.59835	1.38826										Cytoplasmic	Cell envelope
BP0577		conserved hypothetical protein	8.54841	9.01061	1.37764		8.38842	9.23538	1.79871		8.61719	8.99097	1.29574										Unknown	Unknown function
BP0578		conserved hypothetical protein	5.83298	5.88149	1.0342		5.43849	6.29133	1.80605		5.72097	5.56662	-1.11292										Cytoplasmic	Unknown function
BP0579	maiA	maleate cis-trans isomerase	8.48406	7.57822	-1.87364		8.31733	7.30049	-2.02348		8.49304	7.05808	-2.70375										Cytoplasmic	Unknown function
BP0580		hydrolase (Pseudogene)	7.90908	7.2509	-1.57809		7.79743	6.96907	-1.77567		8.06079	7.06203	-1.99828										Unknown	Unknown function
BP0581		conserved hypothetical protein	8.45036	7.29132	-2.23309		8.19322	7.03743	-2.22806		8.46171	6.89739	-2.95738										Cytoplasmic	Hypothetical proteins
BP0582		isochorismatase	7.01858	5.95182	-2.09472		6.70744	5.84549	-1.81749		7.06527	6.00036	-2.09204										Unknown	Biosynthesis of cofactors, prosthetic groups, and carriers
BP0583		ring hydroxylating beta subunit	6.31068	6.22303	-1.06264		6.16597	6.32036	1.11295		6.65495	6.24844	-1.32548										Unknown	Energy metabolism
BP0584		Ring hydroxylating alpha subunit	6.02039	5.80739	-1.1591		5.68882	5.78454	1.0686		6.58605	5.81042	-1.71194										Cytoplasmic	Unknown function
BP0585		ferredoxin reductase	5.57304	5.55466	-1.01282		5.52393	5.31082	-1.15918		5.80364	5.6543	-1.10906										Cytoplasmic	Unknown function
BP0586		ferredoxin	6.09973	5.67783	-1.33969		5.83671	5.79201	-1.03147		5.68127	5.65187	-1.02059										Unknown	Unknown function
BP0589		exported protein	7.3556	7.42686	1.05063		6.90489	7.4222	1.43128		7.33868	6.49137	-1.79914										Unknown	Unknown function
BP0590		oxidoreductase, large chain	7.94508	7.90663	-1.02701		7.98311	7.75076	-1.17475		7.90022	7.76996	-1.09449										Cytoplasmic	Central intermediary metabolism
BP0591		oxidoreductase, medium chain	5.20028	5.14502	-1.03905		5.29436	5.30849	1.00984		5.30434	4.97376	-1.25752										Cytoplasmic	Central intermediary metabolism
BP0592		iron-sulfur binding protein	7.5646	7.44164	-1.08897		7.62388	7.55897	-1.04602		7.9344	7.61118	-1.25112										Cytoplasmic	Central intermediary metabolism
BP0593		exported protein	6.79652	6.52792	-1.20464		6.81077	6.47613	-1.26106		7.16747	6.61548	-1.46611										Unknown	Cell envelope
BP0594		ABC transporter, ATP-binding component	6.37978	6.26379	-1.08372		6.47273	6.3484	-1.09		6.90041	6.4692	-1.34836										Cytoplasmic Membrane	Transport and binding proteins
BP0595		ABC transporter, permease component	5.4499	5.36786	-1.05851		5.51275	5.35572	-1.11499		5.98381	5.46571	-1.43207										Cytoplasmic Membrane	Unknown function
BP0596		membrane protein	10.8289	10.673	-1.11416		10.5525	10.0534	-1.41329		10.5256	10.1642	-1.28468										Cytoplasmic Membrane	Cell envelope
BP0597		membrane protein	10.6021	10.4489	-1.11202		10.0601	10.0789	1.01316		10.6376	10.1222	-1.42934										Cytoplasmic Membrane	Cell envelope
BP0598		conserved hypothetical protein	11.9452	12.1636	1.16339		12.1254	12.4091	1.21733		12.9558	12.8962	-1.04216								-2.02683		Cytoplasmic	DNA metabolism
BP0599		conserved hypothetical protein	8.09468	8.0176	-1.05488		8.18359	8.41981	1.1779		8.01819	8.29208	1.20906										Unknown	Cell envelope
BP0600		conserved hypothetical protein	4.82249	4.79807	-1.01707		5.0252	4.85151	-1.12794		5.47178	5.06393	-1.32671										Cytoplasmic	Cellular processes
BP0601		rRNA methylase	6.67025	6.76266	1.06615		7.10365	6.81214	-1.22392		7.03583	7.17749	1.10317										Cytoplasmic Membrane	Protein synthesis
BP0602		exported protein (Pseudogene)	10.7939	10.8052	1.00793		10.6204	10.6117	-1.00604		9.61065	9.92143	1.24038		2.30076								Unknown	Unknown function
BP0603	gpsA	glycerol-3-phosphate dehydrogenase [NAD(P)+]	10.8851	10.2856	-1.51525		10.4304	10.0373	-1.31321		10.0306	9.82995	-1.14925										Unknown	Energy metabolism
BP0604	secB	protein-export protein	14.2951	14.1057	-1.14035		14.0345	13.7422	-1.22466		13.6204	13.6074	-1.00904										Cytoplasmic	Protein fate
BP0605	grxC	glutaredoxin 3	12.4543	12.3117	-1.10392		12.0048	12.0988	1.06734		11.9774	12.2561	1.21309										Unknown	Energy metabolism
BP0606		conserved hypothetical protein	12.0921	12.3538	1.19889		11.7203	12.3385	1.53497		11.5499	12.2566	1.63206										Unknown	Cell envelope
BP0607	gpmA	phosphoglycerate mutase 1	11.841	11.4207	-1.33822		11.9104	11.0874	-1.76907		11.9858	12.0645	1.05608										Cytoplasmic	Unknown function
BP0608		peptidase	10.4151	9.58825	-1.77381		10.5939	9.93731	-1.57636		10.6609	10.2864	-1.29644										Unknown	Protein fate
BP0609	ctpA	carboxy-terminal processing protease precursor	12.9223	12.7829	-1.10138		12.6975	13.0131	1.24461		12.6158	12.8862	1.20616										Cytoplasmic Membrane	Protein fate
BP0610	thiF	adenylyltransferase	10.0819	10.1372	1.03909		10.0528	10.2904	1.17907		10.2393	10.5422	1.2337										Cytoplasmic	Energy metabolism
BP0612	tctC	Tripartite tricarboxylate transporter family receptor	10.6961	10.6465	-1.03496		10.613	10.8151	1.1504		10.6273	10.981	1.27784										Periplasmic	Cell envelope
BP0613		transcriptional regulator	9.20155	10.3212	2.17297		9.19912	10.5416	2.53587		10.14	10.4028	1.19985										Cytoplasmic	Regulatory functions
BP0614		exported protein (Pseudogene)	5.15837	5.18869	1.02124		5.40005	5.14735	-1.19143		5.5313	5.29498	-1.17798										Unknown	Unknown function
BP0615	tctC	Tripartite tricarboxylate transporter family receptor	5.44242	5.48104	1.02713		5.33065	5.33221	1.00108		5.3844	5.30138	-1.05923										Periplasmic	Unknown function
BP0616		conserved hypothetical protein	5.23723	5.31741	1.05715		5.47737	5.14077	-1.26278		5.55556	5.45999	-1.06849										Cytoplasmic	Central intermediary metabolism
BP0617		TetR-family transcriptional regulator	9.219	9.44262	1.16766		9.72216	9.38246	-1.26549		9.58626	9.47037	-1.08364										Cytoplasmic	Regulatory functions
BP0618	lpdA	dihydrolipoamide dehydrogenase	5.36427	5.22467	-1.1016		5.44309	5.29473	-1.10831		6.0637	5.65109	-1.33109										Cytoplasmic	Energy metabolism
BP0619		branched-chain amino acid ABC transporter, ATP-binding protein	4.97335	4.94703	-1.01841		4.97849	5.00187	1.01634		7.39151	5.31402	-4.22072										Unknown	Transport and binding proteins
BP0620		branched-chain amino acid ABC transporter, permease protein	4.87541	4.85247	-1.01603		4.90696	4.8009	-1.07628		5.97463	4.95006	-2.03435										Cytoplasmic Membrane	Transport and binding proteins
BP0621		branched-chain amino acid ABC transporter, permease protein	5.12896	5.00905	-1.08667		5.17592	5.02551	-1.10988		7.3991	5.46998	-3.80823										Cytoplasmic Membrane	Unknown function
BP0622		leu/ile/val-binding protein precursor	5.64957	6.11535	1.38106		5.73086	6.14389	1.33148		9.05671	7.15523	-3.73596	9.17e-05									Periplasmic	Transport and binding proteins
BP0623		conserved hypothetical protein (Pseudogene)	7.95748	7.99998	1.0299		8.43684	8.56574	1.09346		11.9038	9.92649	-3.9375	1.51e-05							-15.3714	-3.71493	Unknown	Hypothetical proteins
BP0624		substrate-CoA ligase	9.86969	9.96716	1.0699		10.3873	10.838	1.3667		14.6688	12.713	-3.87915	7.79e-05							-27.8729	-6.63057	Cytoplasmic	Fatty acid and phospholipid metabolism
BP0625		acyl-CoA dehydrogenase	9.28674	9.36183	1.05343		9.7704	10.0383	1.20405		13.8854	11.8331	-4.14761	1.62e-05							-23.6281	-5.58665	Cytoplasmic	Fatty acid and phospholipid metabolism
BP0626		2-oxo acid dehydrogenases acyltransferase (pseudogene)	9.06763	9.06151	-1.00425		9.43371	9.77206	1.26431		13.7749	11.5333	-4.72918	3.76e-05							-26.7033	-5.60452	Unknown	Energy metabolism
BP0627		enoyl-CoA hydratase/isomerase	9.02047	9.10523	1.06051		9.3965	9.54384	1.10753		13.6537	11.5487	-4.30183	2.84e-05							-24.5222	-5.42415	Cytoplasmic	Unknown function
BP0628		pyruvate dehydrogenase E1 beta subunit	7.97096	7.90646	-1.04572		8.41513	8.76718	1.27637		12.7144	11.1541	-2.94925								-26.0342	-9.36695	Cytoplasmic	Central intermediary metabolism
BP0629	pdhA	pyruvate dehydrogenase E1 component, alpha subunit	8.05159	7.61251	-1.35574		8.66912	8.13231	-1.45076		12.0897	9.47177	-6.13852	2.71e-05							-16.3218	-3.5619	Cytoplasmic	Unknown function
BP0630		transcriptional regulator	12.7141	12.6233	-1.06498		12.5881	13.2343	1.56503		12.2598	12.3006	1.02872										Cytoplasmic	Energy metabolism
BP0631		C-terminal region of a enoyl-CoA hydratase/isomerase (Pseudogene)	6.40491	5.59577	-1.75217		6.23172	5.61892	-1.52922		6.51192	5.76301	-1.68052										Unknown	Unknown function
BP0632		C-terminus truncated pimeloyl-CoA synthetase (Pseudogene)	7.22839	6.58047	-1.56691		7.13424	6.4648	-1.59046		7.54046	6.80544	-1.66442										Unknown	Unknown function
BP0633	tctC	Tripartite tricarboxylate transporter family receptor	7.74915	6.71169	-2.05261		7.71667	6.77785	-1.91696		8.15403	7.03882	-2.16627										Periplasmic	Cell envelope
BP0634		acyl-CoA dehydrogenase	7.55867	5.87897	-3.20361		7.39628	6.40927	-1.98207		8.44479	6.40218	-4.1199										Cytoplasmic	Fatty acid and phospholipid metabolism
BP0635		enoyl-CoA hydratase	9.09284	6.93503	-4.46237	0.000697	8.80982	7.0813	-3.31388		9.68452	7.43639	-4.75067	3.99e-05									Cytoplasmic	Unknown function
BP0636		conserved hypothetical protein	8.35485	6.71659	-3.1129		8.13521	6.55729	-2.98539		8.98012	6.81496	-4.48516	0.000229									Cytoplasmic	Hypothetical proteins
BP0637		conserved hypothetical protein	7.00894	6.01677	-1.98917		7.02641	5.9648	-2.08726		7.6724	6.10887	-2.95576										Unknown	Unknown function
BP0638		hypothetical protein	9.67471	8.01988	-3.14886	0.000153	9.43955	7.65648	-3.44158	1.52e-07	10.0505	8.09912	-3.86755	0.000377									Unknown	Hypothetical proteins
BP0639		conserved hypothetical protein	10.58	8.48496	-4.2725	0.000224	10.3617	8.27909	-4.23573	6.84e-07	11.0024	8.67951	-5.00347	0.000127									Unknown	Unknown function
BP0640		acyl-CoA dehydrogenase	10.5621	8.54587	-4.04523	0.000108	10.46	8.22482	-4.70831	1.41e-07	11.0821	8.59432	-5.60914	8.81e-05									Cytoplasmic	Fatty acid and phospholipid metabolism
BP0641	tctC	Tripartite tricarboxylate transporter family receptor	8.85496	6.90012	-3.87673		8.83501	6.74149	-4.26788		10.1855	7.65582	-5.77464	7.23e-05							-2.51544		Periplasmic	Cell envelope
BP0642		conserved hypothetical protein	8.13115	5.81667	-4.97425		8.15545	5.82465	-5.03084		9.64227	6.60424	-8.21369	3.29e-05							-2.9799		Cytoplasmic	Unknown function
BP0643		LysR-family transcriptional regulator	7.64985	8.05662	1.32571		7.44744	8.79438	2.54372		7.49369	8.07806	1.49938										Cytoplasmic	Regulatory functions
BP0644		dihydrodipicolinate synthase	6.56347	6.55357	-1.00689		6.68731	6.39761	-1.22239		6.75184	6.52856	-1.16738										Cytoplasmic	Amino acid biosynthesis
BP0647		conserved hypothetical protein	5.26776	5.11867	-1.10887		5.06662	5.12896	1.04416		5.19899	5.21553	1.01153										Unknown	Unknown function
BP0648		conserved hypothetical protein (Pseudogene)	4.98984	5.02578	1.02522		4.95884	5.04096	1.05857		4.99294	4.91276	-1.05715										Unknown	Hypothetical proteins
BP0649	tctC	Tripartite tricarboxylate transporter family receptor	6.01515	5.99037	-1.01732		6.00835	5.91273	-1.06852		6.18078	6.00932	-1.1262										Periplasmic	Cell envelope
BP0650		LysR-family transcriptional regulator	7.43025	7.56863	1.10067		7.53363	7.77255	1.18011		7.34714	7.45342	1.07645										Cytoplasmic	Unknown function
BP0651	dld	D-lactate dehydrogenase	7.54828	7.42992	-1.0855		7.66352	7.48075	-1.13506		7.22783	7.33832	1.07959										Cytoplasmic Membrane	Energy metabolism
BP0652		acyl-CoA dehydrogenase	6.05293	6.64083	1.50306		6.20449	6.98864	1.72208		6.13634	6.93655	1.74135										Cytoplasmic	Energy metabolism
BP0653		acyl-CoA dehydrogenase	10.162	10.2952	1.09677		10.2784	10.5256	1.1869		10.4918	10.2628	-1.17208										Cytoplasmic	Energy metabolism
BP0654	tctC	Tripartite tricarboxylate transporter family receptor	5.98353	6.2908	1.23736		6.02686	6.68556	1.57866		6.29229	6.6071	1.24385										Periplasmic	Unknown function
BP0655	tctC	acetylornithine deacetylase	4.81953	4.81967	1.0001		4.86355	4.80856	-1.03885		4.83201	4.73014	-1.07316										Cytoplasmic	Amino acid biosynthesis
BP0656		conserved hypothetical protein	5.20166	5.1529	-1.03438		5.23406	5.25994	1.0181		5.19673	5.19523	-1.00104										Unknown	Hypothetical proteins
BP0657		endoribonuclease	5.90897	6.03472	1.09107		6.0563	6.24601	1.14053		5.96552	5.9279	-1.02642										Cytoplasmic	Unknown function
BP0658		conserved hypothetical protein	6.20918	6.20971	1.00037		6.33605	6.27853	-1.04068		6.40945	6.158	-1.1904										Cytoplasmic	Transport and binding proteins
BP0659		zinc-binding dehydrogenase	6.19715	6.61081	1.33206		5.92539	6.59285	1.58827		5.95541	6.67874	1.65099										Cytoplasmic	Energy metabolism
BP0660		LysR-family transcriptional regulator	9.78241	9.72242	-1.04246		10.1103	9.95903	-1.11055		10.2492	10.2135	-1.02505										Cytoplasmic	Regulatory functions
BP0661		acetyl-CoA synthetase	7.39565	7.72447	1.25599		7.50238	8.13244	1.54763		8.80115	9.16262	1.28473									-2.72168	Cytoplasmic	Unknown function
BP0662		enoyl-CoA hydratase	8.63887	9.09754	1.37427		8.60253	9.38459	1.71958		10.0317	10.1774	1.10624								-2.6266	-2.10922	Cytoplasmic	Fatty acid and phospholipid metabolism
BP0663		conserved hypothetical protein	13.3456	13.2041	-1.10301		13.1693	13.8294	1.58024		14.3876	14.328	-1.04221								-2.06728	-2.19419	Unknown	Hypothetical proteins
BP0664	tctC	Tripartite tricarboxylate transporter family receptor	13.0001	12.9923	-1.00541		13.0541	13.3158	1.19886		13.9505	13.9346	-1.01106										Periplasmic	Unknown function
BP0665		thymidine diphosphoglucose 4,6-dehydratase	10.6886	10.7537	1.04611		10.7688	11.3057	1.45077		11.7082	11.9963	1.22096								-2.06084	-2.38805	Cytoplasmic	Cell envelope
BP0666	glmS	glucosamine--fructose-6-phosphate aminotransferase [isomerizing]	10.0062	10.1558	1.10922		9.92579	10.556	1.5478		11.7535	10.9284	-1.77156								-3.44165		Cytoplasmic	Central intermediary metabolism
BP0667		AsnC-family transcriptional regulator	12.3808	12.7627	1.30307		12.2043	13.2393	2.0491		11.8562	12.8867	2.04268										Cytoplasmic	Regulatory functions
BP0668		thiolase	5.58009	5.59204	1.00832		5.37149	5.56067	1.14012		5.49443	5.74987	1.1937										Cytoplasmic	Fatty acid and phospholipid metabolism
BP0669		enoyl-CoA hydratase/3-hydroxyacyl-CoA dehydrogenase, bifunctional enzyme	5.71024	5.78836	1.05564		5.63275	5.80189	1.12439		5.81402	5.86844	1.03844										Cytoplasmic	Fatty acid and phospholipid metabolism
BP0670		acyl-CoA dehydrogenase	4.91973	4.90746	-1.00854		4.89611	4.95614	1.04249		5.31988	4.93135	-1.30906										Cytoplasmic	Unknown function
BP0671	tctC	Tripartite tricarboxylate transporter family receptor	4.96438	5.09542	1.09508		4.93106	5.05801	1.09198		5.50561	5.48875	-1.01176										Periplasmic	Cell envelope
BP0672		acetyl-CoA synthetase	4.95522	4.9877	1.02277		4.8302	4.9859	1.11396		5.33483	5.1624	-1.12696										Cytoplasmic	Energy metabolism
BP0673		conserved hypothetical protein	5.86856	6.03433	1.12176		5.79255	5.85503	1.04426		7.04758	6.66656	-1.30226										Unknown	Hypothetical proteins
BP0674		transcriptional regulator	7.84657	7.83712	-1.00657		7.27693	8.11528	1.788		7.15119	7.87412	1.65053										Cytoplasmic	Regulatory functions
BP0675		molybdopterin oxidoreductase	6.73534	6.7317	-1.00253		6.3532	6.85051	1.41158		6.25611	6.63158	1.29726										Periplasmic	Unknown function
BP0677	hemA	glutamyl-tRNA reductase	12.2976	12.0649	-1.17501		12.4107	12.3067	-1.07473		12.5766	12.4697	-1.07688										Cytoplasmic	Biosynthesis of cofactors, prosthetic groups, and carriers
BP0678	prfA	peptide chain release factor 1	9.51056	9.43863	-1.05112		9.73441	9.34524	-1.30964		9.73582	9.40656	-1.25637										Cytoplasmic	Protein synthesis
BP0679	hemK	heme biosynthesis protein	10.2713	9.66699	-1.5203		10.4041	9.54783	-1.81038		10.2622	9.51284	-1.68105										Cytoplasmic	Biosynthesis of cofactors, prosthetic groups, and carriers
BP0680		conserved hypothetical protein	12.4556	13.0075	1.46605		12.5246	13.0995	1.48965		12.4527	12.8893	1.35339										Unknown	Unknown function
BP0681		flavoprotein	10.9838	11.2693	1.21886		10.8106	11.4729	1.58263		10.8607	11.4604	1.51542										Cytoplasmic	Biosynthesis of cofactors, prosthetic groups, and carriers
BP0682	tctC	Tripartite tricarboxylate transporter family receptor	9.16285	8.91143	-1.19038		9.1275	9.24745	1.0867		10.3229	9.77594	-1.46101								-2.24742		Periplasmic	Cell envelope
BP0683		4,5-dihydroxyphthalate decarboxylase	9.4677	9.55253	1.06056		9.20654	9.67911	1.38758		10.745	10.2852	-1.37535								-2.47658		Cytoplasmic	Energy metabolism
BP0684		molybdopterin dehydrogenase (Pseudogene)	8.23981	8.03819	-1.14999		7.95712	8.58289	1.54303		9.81043	9.17539	-1.55298								-3.0682	-2.22146	Unknown	Unknown function
BP0685		dehydrogenase/oxidase	9.78142	9.28417	-1.41152		9.37846	9.95476	1.49102		11.174	10.2627	-1.88083								-2.54863		Cytoplasmic	Central intermediary metabolism
BP0686		conserved hypothetical protein (Pseudogene)	9.33884	9.36215	1.01629		8.92439	10.0585	2.19483		10.5344	10.1655	-1.29143								-2.3091		Unknown	Hypothetical proteins
BP0689		lipoprotein	10.793	10.601	-1.14231		10.782	10.9801	1.14717		10.382	10.7763	1.31425										Unknown	Cell envelope
BP0690		conserved hypothetical protein	10.8623	10.6672	-1.14477		10.9655	11.0313	1.04669		10.5506	10.6533	1.07385										Unknown	Purines, pyrimidines, nucleosides, and nucleotides
BP0691		cytochrome C (pseudogene)	8.68086	8.53486	-1.1065		9.06739	8.65044	-1.3351		8.72365	8.56066	-1.11961										Unknown	Unknown function
BP0692		cytochrome C	7.48691	7.07453	-1.33088		7.65746	7.1754	-1.39674		7.30086	7.12595	-1.12889										Cytoplasmic Membrane	Energy metabolism
BP0693		Hpr serine kinase/phosphatase	11.0864	11.0561	-1.02123		11.3574	10.939	-1.3364		10.9194	11.3574	1.35472										Cytoplasmic	Regulatory functions
BP0694	rpoP	nitrogen regulatory IIA protein	11.4174	11.3612	-1.03973		11.6163	11.555	-1.04343		11.4026	11.6696	1.20331										Cytoplasmic	Unknown function
BP0696	rpoN	sigma(54) modulation protein (Pseudogene)	14.6979	15.1053	1.32637		14.8663	15.3038	1.35432		13.8936	15.0217	2.18578										Unknown	Unknown function
BP0697		ABC transporter	10.9264	10.9514	1.01751		10.9799	10.9085	-1.0507		10.9223	10.9456	1.01627										Cytoplasmic	Unknown function
BP0698		exported protein	12.1562	12.3331	1.13044		12.1861	12.3123	1.09141		12.0282	12.3023	1.20931										Unknown	Energy metabolism
BP0699		exported protein	11.1983	10.9593	-1.18024		11.1573	10.839	-1.24683		10.621	10.7977	1.13026										Unknown	Cell envelope
BP0700		hydrolase	10.8673	10.7347	-1.09623		10.9948	10.7384	-1.1945		10.7351	10.8684	1.09678										Cytoplasmic	Central intermediary metabolism
BP0701		conserved hypothetical protein	11.1937	11.0383	-1.11371		11.5084	11.1716	-1.26289		11.3562	11.391	1.02439										Cytoplasmic	Cell envelope
BP0702	purT	phosphoribosylglycinamide formyltransferase 2	9.22107	9.24307	1.01537		9.37132	9.42328	1.03667		8.55966	8.89505	1.26172										Cytoplasmic Membrane	Purines, pyrimidines, nucleosides, and nucleotides
BP0703		N-terminal region of TonB dependent receptor protein (Pseudogene)	6.72194	6.30188	-1.33798		6.05053	6.26083	1.15693		5.56946	5.70024	1.09489										Unknown	Unknown function
BP0705		C-terminal region of dehydrogenase (Pseudogene)	5.57196	5.63595	1.04535		5.31606	5.82887	1.42683		5.0987	5.02873	-1.04969										Unknown	Central intermediary metabolism
BP0706		membrane protein	9.32259	9.32742	1.00335		9.84735	9.20028	-1.56598		9.41288	9.3343	-1.05598										Cytoplasmic Membrane	Cell envelope
BP0707		conserved hypothetical protein	9.64154	10.0456	1.32325		9.67107	9.95366	1.21638		9.55825	10.1131	1.46899										Unknown	Unknown function
BP0708		membrane protein	10.898	10.4753	-1.34042		10.8673	10.2702	-1.5127		10.8284	10.7103	-1.08528										Cytoplasmic Membrane	Cell envelope
BP0709	aspS	aspartyl-tRNA synthetase	12.1719	11.82	-1.27628		12.1282	11.3676	-1.69414		11.9479	11.8544	-1.06693										Cytoplasmic	Protein synthesis
BP0710		endonuclease/exonuclease/phosphatase family protein	10.1984	10.0225	-1.12964		10.1265	10.2744	1.10794		9.67764	10.0905	1.33131										Cytoplasmic	Unknown function
BP0711		phospholipase	9.80759	9.68916	-1.08555		9.64449	9.84821	1.15166		9.00599	9.43039	1.34201										Cytoplasmic Membrane	Unknown function
BP0712		membrane protein	6.78065	6.80149	1.01455		7.40471	7.62429	1.16439		7.8897	8.51146	1.53875										Cytoplasmic Membrane	Cell envelope
BP0713		membrane protein (Pseudogene)	7.80183	8.58454	1.72036		9.78948	10.4729	1.60592		10.9512	11.7706	1.76467				-4.06336	-3.8338			-9.18853	-9.38673	Unknown	Cell envelope
BP0715		membrane protein (Pseudogene)	6.82262	7.07374	1.19013		6.66514	7.77692	2.16112		5.96964	6.25989	1.22285										Unknown	Cell envelope
BP0718		carboxyvinyl-carboxyphosphonate phosphorylmutase	9.25122	9.15575	-1.06841		9.20882	8.98558	-1.16735		9.24883	9.39286	1.10499										Cytoplasmic	Unknown function
BP0720		conserved hypothetical protein	10.8165	11.1365	1.24834		10.4665	11.3929	1.90046		10.4987	10.7402	1.1822										Unknown	Hypothetical proteins
BP0721		aminotransferase	10.1534	9.29597	-1.81178		9.46309	9.61864	1.11385		10.4926	10.1402	-1.27664										Cytoplasmic	Unknown function
BP0722		amidase	8.65852	7.61937	-2.05502		7.96185	8.09685	1.09809		9.10422	8.48495	-1.5361										Cytoplasmic	Cellular processes
BP0723		ABC transporter, ATP-binding protein	7.85572	6.66239	-2.2868		7.0386	7.58431	1.45974		8.03479	7.3877	-1.56601										Cytoplasmic Membrane	Transport and binding proteins
BP0724		ABC transporter, permease protein	8.1983	7.11059	-2.12536		7.37922	8.08578	1.63191		8.43853	8.16817	-1.20611										Cytoplasmic Membrane	Transport and binding proteins
BP0725		ABC transporter, permease protein	7.78969	7.2986	-1.40551		6.87009	8.22412	2.55625		7.82569	8.28132	1.37138										Cytoplasmic Membrane	Transport and binding proteins
BP0726		ABC transporter, periplasmic binding protein	9.66558	8.71123	-1.93771		8.55288	9.5748	2.03062		9.27802	9.40537	1.09229										Periplasmic	Transport and binding proteins
BP0727		transcriptional regulator	10.0978	9.55878	-1.453		9.10706	10.0847	1.9692		9.77714	9.57104	-1.15357										Cytoplasmic	Regulatory functions
BP0728		transcriptional regulator	8.55656	8.85181	1.2271		8.10757	9.1931	2.12215		7.69867	8.5979	1.86507										Cytoplasmic Membrane	Unknown function
BP0731	nspC	carboxynorspermidine decarboxylase	9.5055	9.45225	-1.0376		9.4041	9.08283	-1.24943		8.93928	8.83016	-1.07857										Cytoplasmic	Central intermediary metabolism
BP0732		exported protein	10.7829	10.8593	1.05443		10.6711	10.3565	-1.24372		9.7935	10.0814	1.2209										Unknown	Amino acid biosynthesis
BP0734		hypothetical protein	6.06094	6.56655	1.41972		6.29212	6.78748	1.40967		4.88887	5.02422	1.09836										Cytoplasmic Membrane	Unknown function
BP0735		exported protein	9.05664	9.22464	1.1235		8.88028	9.2268	1.27149		8.46681	8.95342	1.40115										Unknown	Cell envelope
BP0736	bfrF	ferric siderophore receptor	5.54808	5.32841	-1.16447		5.49579	5.38853	-1.07718		5.41106	5.1404	-1.20636										Outer Membrane	Cellular processes
BP0737		inner membrane sensor for iron transport	7.26765	6.75497	-1.4267		7.48808	7.00787	-1.39495		6.62314	6.92999	1.237										Cytoplasmic Membrane	Unknown function
BP0738	ecf	ECF-family sigma factor Pseudogene)	7.82943	7.40646	-1.34068		7.9795	8.8672	1.85022		6.92929	8.18559	2.38882										Cytoplasmic	Unknown function
BP0740		DNA methylase	8.93127	8.44218	-1.40356		8.70565	8.30547	-1.31967		8.34038	8.2055	-1.098										Cytoplasmic	DNA metabolism
BP0741		transcriptional regulator	10.1317	10.3964	1.2014		9.79753	10.6371	1.78952		8.69347	9.66197	1.95681		2.71768								Cytoplasmic	Regulatory functions
BP0744		transcriptional regulator	11.3206	10.9389	-1.30284		10.5193	10.6121	1.06643		9.52554	9.45316	-1.05145		3.49397	2.80051							Periplasmic	Cellular processes
BP0745		transcriptional regulator	5.13077	4.93199	-1.14773		5.08061	5.04978	-1.0216		5.05404	5.10356	1.03492										Cytoplasmic	Regulatory functions
BP0746	proB	glutamate 5-kinase	8.57837	8.42603	-1.11137		8.37727	8.33039	-1.03303		8.00815	7.79415	-1.1599										Cytoplasmic	Amino acid biosynthesis
BP0747	obgE	GTP-binding protein	11.7963	11.3267	-1.38474		11.8704	11.2935	-1.49155		11.9109	11.2002	-1.63656										Unknown	Unknown function
BP0748	rpmA	50S ribosomal protein L27	13.8416	13.8016	-1.02811		14.2822	13.3268	-1.93918		14.5168	14.1174	-1.3189										Cytoplasmic	Protein synthesis
BP0749	rplU	50S ribosomal protein L21	13.6784	13.4794	-1.14793		14.1297	13.1703	-1.94447		14.1867	13.6863	-1.41459										Cytoplasmic	Unknown function
BP0750		conserved hypothetical protein	7.3838	7.14081	-1.18344		7.15297	6.90248	-1.18961		6.82497	6.66369	-1.11828										Cytoplasmic Membrane	Energy metabolism
BP0751	ispB	octaprenyl-diphosphate synthase	10.8411	10.7644	-1.05463		11.1998	10.4758	-1.65176		10.9738	10.7364	-1.17892										Cytoplasmic	Biosynthesis of cofactors, prosthetic groups, and carriers
BP0752		LysR-family transcriptional regulator	11.0065	10.761	-1.18552		10.9755	10.9612	-1.00995		10.5686	10.6339	1.04632										Cytoplasmic	Regulatory functions
BP0753	hyuA	hydantoin utilization protein A	5.57864	5.57819	0.999688		5.60629	5.58259	-1.01656		5.37544	5.41194	1.02562										Cytoplasmic	Amino acid biosynthesis
BP0754	hyuB	hydantoin utilization protein B	6.32648	6.25323	-1.05208		6.34377	6.20873	-1.09812		5.9392	5.89739	-1.0294										Cytoplasmic	Energy metabolism
BP0755		amino acid deaminase	5.86155	5.81893	-1.02998		5.86029	5.6356	-1.16853		5.54076	5.43081	-1.07919										Cytoplasmic	Energy metabolism
BP0756		exported protein (Pseudogene)	7.03233	7.03603	1.00257		6.81022	7.51971	1.63523		6.34449	6.57113	1.17011										Unknown	Unknown function
BP0757	gabD	succinate-semialdehyde dehydrogenase [NADP+]	5.68192	5.76153	1.05673		5.71415	5.87601	1.11873		5.64152	5.6334	-1.00564										Cytoplasmic	Energy metabolism
BP0758	cyaC	cyclolysin-activating lysine-acyltransferase	8.41267	8.12979	-1.21662		7.89956	6.27147	-3.09104		5.42452	5.34415	-1.05729										Unknown	Purines, pyrimidines, nucleosides, and nucleotides
BP0760	cyaA	bifunctional hemolysin-adenylate cyclase precursor	12.7068	12.6591	-1.03366		12.0196	12.9355	1.88665		5.40386	5.64609	1.18282		167.382	123.524							Extracellular	Protein fate
BP0761	cyaB	cyclolysin secretion ATP-binding protein	11.5634	11.3751	-1.13939		11.2297	11.3085	1.05612		6.93265	6.58862	-1.2693		24.3143	28.4359							Cytoplasmic Membrane	Protein fate
BP0762	cyaD	cyclolysin secretion protein	10.9541	10.8725	-1.05823		10.7031	10.9074	1.15211		5.54795	5.53643	-1.00802		46.2096	37.793							Cytoplasmic Membrane	Unknown function
BP0763	cyaE	cyclolysin secretion protein	10.2525	9.95518	-1.22886		10.0546	10.0586	1.00278		4.96893	4.89639	-1.05157		40.1033	31.8809							Outer Membrane	Unknown function
BP0764	cyaX	LysR-family transcriptional regulator	6.60946	6.56796	-1.02918		6.57698	6.67173	1.06788		5.36658	5.2666	-1.07176										Cytoplasmic	Unknown function
BP0765		extracellular solute-binding protein	6.10298	5.80859	-1.22637		5.95844	6.05351	1.06812		5.6372	5.39325	-1.18423										Periplasmic	Unknown function
BP0766	gltJ	glutamate/aspartate transport system permease protein (Pseudogene)	4.83051	4.88119	1.03575		4.86227	4.76023	-1.07329		4.8642	4.8049	-1.04196										Unknown	Unknown function
BP0767	gltK	glutamate/aspartate transport system permease protein	5.31083	5.77628	1.38075		5.22427	5.05093	-1.12767		5.22954	5.37006	1.1023										Cytoplasmic Membrane	Unknown function
BP0768	gltL	glutamate/aspartate transport ATP-binding protein	4.82003	4.84292	1.01599		4.77928	4.85391	1.05309		4.75259	4.86285	1.07942										Cytoplasmic Membrane	Transport and binding proteins
BP0769		aminotransferase	4.86813	5.00697	1.10102		4.93843	4.85065	-1.06273		4.96458	5.05125	1.06192										Cytoplasmic	Amino acid biosynthesis
BP0770		membrane protein	8.1004	7.87873	-1.16608		7.36973	8.54686	2.26126		7.4066	7.74274	1.26237										Unknown	Cell envelope
BP0771	tctC	Tripartite tricarboxylate transporter family receptor	5.7949	5.65934	-1.09852		5.84802	5.34186	-1.42026		5.93438	5.78719	-1.10741										Periplasmic	Cell envelope
BP0772	fabG	acetoacetyl-CoA reductase	5.23578	5.16503	-1.05026		5.18706	4.97843	-1.15559		5.50038	5.24584	-1.19296										Cytoplasmic	Fatty acid and phospholipid metabolism
BP0773		acetolactate synthase large subunit	5.54119	5.43018	-1.07998		5.56617	5.23148	-1.26111		5.21281	5.13665	-1.05421										Cytoplasmic	Amino acid biosynthesis
BP0774		GntR-family transcriptional regulator	8.46316	8.60584	1.10395		8.41143	9.11299	1.62626		8.11524	8.67111	1.47005										Cytoplasmic	Regulatory functions
BP0775		hypothetical protein	8.56701	8.46769	-1.07127		8.91174	8.42983	-1.39659		8.77685	8.51797	-1.19655										Unknown	Unknown function
BP0776		GntR-family transcriptional regulator	9.87449	9.56668	-1.23783		9.84041	9.48526	-1.27912		9.97767	9.98013	1.00171										Cytoplasmic	Regulatory functions
BP0777		Zinc-binding dehydrogenase	8.74875	8.87891	1.09442		8.54344	8.9551	1.33022		9.77365	9.75543	-1.01271								-2.04687		Cytoplasmic	Central intermediary metabolism
BP0778		acetyl-CoA synthetase	5.83451	5.691	-1.10459		5.87666	5.86168	-1.01044		6.83485	6.2737	-1.47544										Cytoplasmic	Fatty acid and phospholipid metabolism
BP0779		conserved hypothetical protein	7.3428	7.70733	1.28746		7.4448	7.86949	1.34228		8.21144	8.2837	1.05136										Cytoplasmic	Hypothetical proteins
BP0780		membrane protein	7.2369	7.13814	-1.07085		7.36138	7.28956	-1.05104		8.0513	7.58255	-1.38391										Cytoplasmic Membrane	Transport and binding proteins
BP0781		ABC transporter, ATP-binding component	7.11699	7.08542	-1.02212		7.12595	7.51132	1.30619		8.27239	8.02523	-1.18687										Cytoplasmic Membrane	Unknown function
BP0782		exported protein	8.10498	8.46162	1.28044		8.31882	8.63309	1.24338		9.28699	9.13625	-1.11014								-2.31804		Unknown	Cell envelope
BP0783		dioxygenase	6.239	6.2508	1.00821		6.59198	6.66575	1.05246		6.88367	6.12035	-1.69739										Cytoplasmic	Energy metabolism
BP0784	ilvB	acetolactate synthase large subunit	7.09158	7.39944	1.23787		7.67468	7.71176	1.02604		7.69593	7.18422	-1.42574										Cytoplasmic	Amino acid biosynthesis
BP0785		mechanosensitive channel protein	8.97022	9.31182	1.26716		9.2188	9.04365	-1.12908		8.47021	8.4594	-1.00752										Cytoplasmic Membrane	Transport and binding proteins
BP0787		N-terminal region of a membrane protein (Pseudogene)	10.6108	10.5944	-1.01147		10.2455	10.872	1.54378		10.5187	10.6278	1.07854										Unknown	Cell envelope
BP0789	ilvI	acetolactate synthase large subunit	11.3841	10.9099	-1.38911		11.6112	10.3425	-2.40938		11.5651	10.2985	-2.40607										Cytoplasmic	Unknown function
BP0790	ilvH	acetolactate synthase small subunit	12.2882	11.9685	-1.24804		12.3719	11.1618	-2.31358		12.7066	11.3664	-2.53192										Cytoplasmic	Amino acid biosynthesis
BP0791	ilvC	ketol-acid reductoisomerase	12.1529	12.3332	1.13318		12.2839	11.6123	-1.59286		13.0777	12.2601	-1.76246										Cytoplasmic	Amino acid biosynthesis
BP0792	pssA	CDP-diacylglycerol--serine O-phosphatidyltransferase protein	13.5716	14.0814	1.42382		13.6871	14.222	1.44889		13.2432	13.8603	1.53376										Cytoplasmic Membrane	Fatty acid and phospholipid metabolism
BP0793		lipoprotein	8.73753	8.29328	-1.36061		8.61389	8.59642	-1.01218		8.97291	9.06364	1.06491										Unknown	Cell envelope
BP0794	rpsO	30S ribosomal protein S15	14.2031	14.0648	-1.10062		14.8191	13.826	-1.99053		14.7095	14.4893	-1.16495										Cytoplasmic	Protein synthesis
BP0795	pnp	polyribonucleotide nucleotidyltransferase	12.505	12.4487	-1.03978		12.8854	12.2904	-1.51041		13.3786	13.1187	-1.19741										Cytoplasmic	Unknown function
BP0796		lipoprotein	9.4243	9.36559	-1.04153		9.6888	9.45599	-1.17512		9.40835	9.31553	-1.06645										Cytoplasmic Membrane	Unknown function
BP0798	tdcB	threonine dehydratase catabolic	8.77843	8.7376	-1.02871		8.82774	9.01522	1.13877		7.93215	8.42685	1.40903										Cytoplasmic	Amino acid biosynthesis
BP0799		conserved hypothetical protein	6.35562	6.46015	1.07514		7.13192	6.33325	-1.7395		6.44219	6.34029	-1.07319										Unknown	Hypothetical proteins
BP0800		zinc-binding dehydrogenase	11.3249	11.3998	1.05324		11.2119	11.1401	-1.05102		10.8293	11.1657	1.26268										Cytoplasmic Membrane	Energy metabolism
BP0801	tpiA	triosephosphate isomerase	10.9999	10.9417	-1.04113		11.3604	10.9095	-1.36695		11.515	11.3689	-1.10652										Cytoplasmic	Energy metabolism
BP0802	secG	protein-export membrane protein	12.3349	12.3651	1.02113		12.7731	12.0183	-1.6874		12.7972	12.4499	-1.27218										Cytoplasmic Membrane	Protein fate
BP0804	betT	high-affinity choline transport protein	6.52899	6.95072	1.33953		6.33277	7.18491	1.80518		5.98652	6.7704	1.72176										Cytoplasmic Membrane	Transport and binding proteins
BP0805		transcriptional regulator	7.18614	6.69693	-1.40368		7.18948	6.59648	-1.50838		7.64472	7.27076	-1.29591										Cytoplasmic	Unknown function
BP0806		methylaspartate ammonia-lyase	6.58966	6.54434	-1.03191		6.40989	6.41887	1.00624		7.55989	6.97899	-1.49578										Cytoplasmic	Energy metabolism
BP0807	tctC	Tripartite tricarboxylate transporter family receptor	5.69775	5.5197	-1.13135		5.30907	5.72377	1.33302		6.48761	5.9985	-1.40358										Periplasmic	Unknown function
BP0808		conserved hypothetical protein	5.7637	5.98483	1.16565		5.49495	6.15924	1.58479		6.50753	6.20076	-1.23694										Unknown	Unknown function
BP0809	argH	argininosuccinate lyase (Pseudogene)	5.95972	5.86389	-1.06868		5.36167	6.03814	1.59822		7.22064	6.48632	-1.66361										Unknown	Amino acid biosynthesis
BP0810	tctC	Tripartite tricarboxylate transporter family receptor	7.7556	7.59237	-1.11979		7.24642	7.41958	1.12753		8.37774	7.85291	-1.43876										Periplasmic	Unknown function
BP0813		short-chain dehydrogenase	9.804	10.1715	1.29013		9.77163	10.3429	1.48578		10.4824	10.3811	-1.0727										Cytoplasmic	Central intermediary metabolism
BP0814		LysR-family transcriptional regulator	10.4977	10.7155	1.16299		10.1684	11.4098	2.36434		11.0531	11.4377	1.30552										Cytoplasmic	Regulatory functions
BP0815	metC	cystathionine beta-lyase	6.33214	6.42469	1.06625		6.64665	6.39093	-1.19393		6.35669	6.86046	1.41791										Cytoplasmic	Amino acid biosynthesis
BP0816		conserved hypothetical protein	6.49709	6.88963	1.3127		6.41199	7.0341	1.53912		6.7487	7.66928	1.89288										Unknown	Hypothetical proteins
BP0817	tctC	Tripartite tricarboxylate transporter family receptor	6.37379	6.37966	1.00408		6.46874	6.41215	-1.04		6.85516	6.76817	-1.06215										Periplasmic	Cell envelope
BP0818		conserved hypothetical protein	5.9536	5.93814	-1.01077		6.06705	5.9856	-1.05808		6.55101	6.67849	1.09238										Cytoplasmic	Cell envelope
BP0819	tctC	Tripartite tricarboxylate transporter family receptor	7.58963	7.23444	-1.27915		7.23399	7.16149	-1.05154		7.30231	7.4557	1.11218										Periplasmic	Unknown function
BP0820		conserved hypothetical protein	5.76985	5.36928	-1.32003		5.44944	5.39195	-1.04065		5.53835	5.38848	-1.10947										Cytoplasmic	Energy metabolism
BP0821	hyuB	hydantoin utilization protein B	6.92482	6.36466	-1.47443		6.29704	6.62501	1.25525		6.25796	6.60342	1.27056										Cytoplasmic	Energy metabolism
BP0822	hyuA	hydantoin utilization protein A	8.20046	7.72646	-1.38896		7.57127	7.65389	1.05894		7.71128	7.78608	1.05322										Cytoplasmic	Amino acid biosynthesis
BP0823		transcriptional regulator	9.991	9.35185	-1.55741		9.47101	9.32105	-1.10954		10.0706	9.4101	-1.58058										Cytoplasmic	Regulatory functions
BP0824		azurin	15.7346	15.7051	-1.02064		15.6903	15.6956	1.0037		15.0016	15.6629	1.58142										Periplasmic	Unknown function
BP0825		conserved hypothetical protein	9.02266	8.83009	-1.1428		9.41665	9.18057	-1.17779		8.46999	9.25638	1.72475										Cytoplasmic	Regulatory functions
BP0826		outer membrane component of multidrug efflux system	7.8496	7.74974	-1.07167		8.07646	8.00245	-1.05264		8.10285	7.98345	-1.08628										Outer Membrane	Amino acid biosynthesis
BP0827		integral membrane component of multidrug efflux system	4.7641	4.8998	1.09863		4.82871	4.88101	1.03692		4.90065	4.98739	1.06197										Cytoplasmic Membrane	Amino acid biosynthesis
BP0828		HlyD-family secretion protein	5.33985	5.2772	-1.04438		5.24641	5.54743	1.23202		5.57615	5.62453	1.0341										Cytoplasmic Membrane	Cellular processes
BP0829		transcriptional regulator	9.84603	9.51795	-1.25534		9.75627	9.88104	1.09033		9.8356	9.7748	-1.04304										Cytoplasmic	Unknown function
BP0831	betT	high-affinity choline transport protein	10.4257	10.6252	1.14832		10.4252	10.8277	1.32179		9.51687	10.2267	1.63565										Cytoplasmic Membrane	Unknown function
BP0832		LysR-family transcriptional regulator	8.36665	8.33222	-1.02415		8.53313	8.59501	1.04383		8.02871	8.31046	1.21567										Cytoplasmic	Regulatory functions
BP0833		conserved hypothetical protein (Pseudogene)	8.63958	9.00617	1.2893		8.46038	9.63077	2.25073		8.10344	8.98949	1.84811										Unknown	Hypothetical proteins
BP0834		DNA repair exonuclease	5.77207	5.84815	1.05415		5.87533	6.17974	1.23491		5.79445	5.62827	-1.12208										Cytoplasmic	Unknown function
BP0835	lpxE	lipid A-1-phosphatase, lps	8.29635	9.4979	2.29987		8.49197	9.52291	2.04336		7.77265	7.81264	1.02811			3.32198							Cytoplasmic Membrane	Energy metabolism
BP0836		exported protein	6.89626	7.27738	1.30235		6.59704	7.03363	1.3534		6.25783	6.17367	-1.06007										Unknown	Unknown function
BP0837		conserved hypothetical protein	6.49161	6.87489	1.3043		6.16148	6.77473	1.5297		6.21837	6.18389	-1.02419										Cytoplasmic	Cell envelope
BP0838		TetR-family transcriptional regulator (Pseudogene)	8.28691	8.86208	1.48985		7.57153	8.82431	2.383		7.16516	7.34127	1.12983										Cytoplasmic	Regulatory functions
BP0840	omp/ompP	outer membrane porin protein precursor	15.5404	15.7619	1.166		15.5645	15.7475	1.13522		15.7109	15.7954	1.06031										Outer Membrane	Unknown function
BP0841	nuoA	NADH-ubiquinone oxidoreductase chain 3	11.4006	11.4442	1.03068		11.7635	11.2278	-1.44965		11.5293	11.7593	1.17283										Cytoplasmic Membrane	Central intermediary metabolism
BP0842	nuoB	NADH-ubiquinone oxidoreductase, 20 kDa subunit	13.1946	12.7133	-1.39604		13.2459	12.2862	-1.945		13.2802	12.9734	-1.23693										Cytoplasmic Membrane	Unknown function
BP0843	nuoC	respiratory-chain NADH dehydrogenase, 30 kDa subunit	11.5559	11.0914	-1.37982		11.4973	10.7074	-1.72887		11.6904	11.2698	-1.33847										Cytoplasmic	Unknown function
BP0844	nuoD	respiratory-chain NADH dehydrogenase, 49 kDa subunit	11.5774	11.3995	-1.13121		11.5429	11.0201	-1.43675		11.5471	11.48	-1.04763										Cytoplasmic	Energy metabolism
BP0845	nuoE	respiratory-chain NADH dehydrogenase I, 24 kDa subunit	11.6168	11.7842	1.12302		11.7331	11.5608	-1.12681		11.6427	11.6908	1.03388										Cytoplasmic	Unknown function
BP0846	nuoF	respiratory-chain NADH dehydrogenase, 51 kDa subunit	12.4085	12.4883	1.05683		12.2465	12.2418	-1.00328		12.2965	12.4313	1.09794										Cytoplasmic	Energy metabolism
BP0847	nuoG	NADH-ubiquinone oxidoreductase, 75 kDa subunit	12.5204	12.6125	1.06597		12.2239	12.5045	1.21469		12.3297	12.494	1.12066										Cytoplasmic	Energy metabolism
BP0848	nuoH	NADH-ubiquinone oxidoreductase, chain H	11.8304	12.0036	1.12756		11.4966	12.0178	1.43516		11.6266	11.9385	1.24138										Cytoplasmic Membrane	Unknown function
BP0849	nuoI	NADH-ubiquinone oxidoreductase, chain I	12.6809	12.7768	1.06875		12.3899	12.6441	1.19263		12.2772	12.5577	1.21469										Cytoplasmic	Unknown function
BP0850	nuoJ	NADH-ubiquinone oxidoreductase, chain J	12.1683	12.2406	1.05137		11.8976	12.2819	1.30523		11.6336	12.0997	1.38142										Cytoplasmic Membrane	Unknown function
BP0851	nuoK	NADH-ubiquinone oxidoreductase, chain K	12.9366	12.9881	1.03638		12.7619	12.9112	1.10901		12.5261	12.8451	1.2475										Cytoplasmic Membrane	Unknown function
BP0852	nuoL	NADH-ubiquinone oxidoreductase, chain L	12.0424	11.9418	-1.07227		11.7142	11.9714	1.19511		11.4992	11.8987	1.31905										Cytoplasmic Membrane	Energy metabolism
BP0853	nuoM	NADH-ubiquinone oxidoreductase, chain M	12.1683	12.0973	-1.05042		12.0148	12.0982	1.05951		11.6456	12.0384	1.31292										Cytoplasmic Membrane	Unknown function
BP0854	nuoN	NADH-ubiquinone oxidoreductase, chain N	11.7175	11.8714	1.11253		11.5351	11.8843	1.27385		10.9855	11.6008	1.53193										Cytoplasmic Membrane	Unknown function
BP0855		membrane protein	10.8527	11.004	1.11058		10.9396	11.2436	1.23455		10.8545	11.2055	1.27546										Cytoplasmic Membrane	Cell envelope
BP0856	bfrD	TonB-dependent receptor for iron transport	13.3619	12.7674	-1.50997		12.1396	12.614	1.38928		6.41523	6.2198	-1.14507		133.05	88.3984			2.43294				Outer Membrane	Transport and binding proteins
BP0857	bfrE	TonB-dependent receptor for iron transport	9.52318	8.42594	-2.13945		9.65714	8.52325	-2.1945		6.60685	6.28054	-1.2538		7.53168								Outer Membrane	Transport and binding proteins
BP0858		GnaT-family acetyltransferase	8.49534	8.43613	-1.0419		8.59132	8.64615	1.03874		8.67683	8.80747	1.09478										Unknown	Cellular processes
BP0859	fabG	short-chain dehydrogenase	5.12276	4.98916	-1.09703		5.06091	5.09683	1.02521		5.32819	5.14503	-1.13537										Cytoplasmic	Central intermediary metabolism
BP0860		acetolactate synthase large subunit	5.34545	5.19664	-1.10865		5.24483	5.24814	1.0023		5.47825	5.49145	1.00919										Cytoplasmic Membrane	Amino acid biosynthesis
BP0861	tctC	Tripartite tricarboxylate transporter family receptor	6.33502	5.81735	-1.43164		6.4344	5.75296	-1.60374		6.83657	6.38385	-1.36862										Periplasmic	Unknown function
BP0862		LysR-family transcriptional regulator	7.75789	6.82887	-1.90398		7.7354	7.13965	-1.51126		8.20214	7.84076	-1.28465										Cytoplasmic	Regulatory functions
BP0863	serB	phosphoserine phosphatase	9.44954	9.44462	-1.00342		9.47101	9.24308	-1.17115		9.46485	9.41549	-1.03481										Cytoplasmic	Amino acid biosynthesis
BP0864	mfd	transcription-repair coupling factor	9.79332	9.6356	-1.11552		9.76009	9.62488	-1.09825		9.81965	9.87069	1.03601										Cytoplasmic	DNA metabolism
BP0865	ispD	4-diphosphocytidyl-2c-methyl-D-erythritol synthase	7.96202	7.90392	-1.04109		8.07549	8.09647	1.01465		8.06177	8.45963	1.31755										Cytoplasmic	Unknown function
BP0866	ispF	2C-methyl-D-erythritol 2,4-cyclodiphosphate synthase	9.58771	9.4634	-1.08999		9.55516	9.60413	1.03453		9.59009	9.93803	1.27274										Cytoplasmic	Biosynthesis of cofactors, prosthetic groups, and carriers
BP0868	fbp	fructose-1,6-bisphosphatase	11.6116	11.47	-1.1031		11.4833	11.4171	-1.04692		12.1349	12.1294	-1.00377										Cytoplasmic	Energy metabolism
BP0869	pepN	aminopeptidase N	9.70246	9.48122	-1.16574		9.66042	9.49352	-1.12264		10.1704	10.2561	1.06125										Unknown	Protein fate
BP0870		exported protein	11.1033	11.5692	1.38109		10.2816	11.5583	2.42274		10.1957	10.1875	-1.00572			2.5874							Unknown	Cell envelope
BP0872		ABC transporter, ATP-binding protein	7.31436	7.44462	1.09449		7.6371	7.45256	-1.13645		8.06802	7.56341	-1.41874										Cytoplasmic Membrane	Transport and binding proteins
BP0873	tpm	thiopurine S-methyltransferase	11.1095	11.0718	-1.0265		11.1882	10.9007	-1.22049		11.4672	11.6086	1.103										Cytoplasmic	Energy metabolism
BP0874	vir?18	vir-repressed protein	9.68055	9.68227	1.00119		10.3625	9.05811	-2.46972		11.679	10.998	-1.60323								-3.92569	-2.46964	Unknown	Unknown function
BP0875		exported protein	8.27359	8.39202	1.08555		7.9034	8.67103	1.70247		9.11748	8.90389	-1.15957										Unknown	Unknown function
BP0876		lipoprotein	9.70688	9.67712	-1.02084		9.68811	9.5255	-1.11931		9.60606	9.268	-1.26406										Unknown	Cell envelope
BP0877		conserved hypothetical protein	8.64412	9.52985	1.8477		8.64358	9.72912	2.12217		8.75134	9.62368	1.83063										Cytoplasmic	Hypothetical proteins
BP0878		phospholipase	8.4028	8.52886	1.09131		9.56584	8.50979	-2.07923		11.2931	10.0279	-2.40359				-2.28185				-7.53046	-2.84546	Outer Membrane	Cellular processes
BP0879		aldehyde dehydrogenase (Pseudogene)	9.55377	9.6471	1.06683		9.71444	9.82109	1.07673		9.76876	9.9554	1.13811										Unknown	Unknown function
BP0880		exported protein (Pseudogene)	5.63254	5.8427	1.15682		5.57835	5.89707	1.24722		5.41248	5.82793	1.33371										Unknown	Unknown function
BP0882		conserved hypothetical protein	4.832	4.86389	1.02235		4.77721	4.86087	1.0597		4.793	4.85924	1.04698										Cytoplasmic	Unknown function
BP0883		biotin carboxyl carrier protein	4.74462	4.85788	1.08167		4.67195	4.93924	1.20354		4.70453	4.68209	-1.01568										Unknown	Fatty acid and phospholipid metabolism
BP0884		carboxylase	5.14669	5.02521	-1.08785		5.03012	5.00641	-1.01657		5.1965	5.01017	-1.13787										Cytoplasmic	Energy metabolism
BP0885		conserved hypothetical protein	6.14168	6.08181	-1.04237		5.92891	5.67246	-1.19454		6.60451	6.32648	-1.21254										Unknown	Hypothetical proteins
BP0886		conserved hypothetical protein	5.14739	5.15935	1.00832		5.10294	5.11632	1.00932		5.26041	5.11132	-1.10887										Unknown	Central intermediary metabolism
BP0887		conserved hypothetical protein	5.10141	4.87815	-1.16737		4.94621	4.96644	1.01412		5.12812	4.92368	-1.15224										Periplasmic	Hypothetical proteins
BP0888		GntR-family transcriptional regulator	9.3211	9.49271	1.12631		9.15161	9.33014	1.13173		9.26308	9.62363	1.28392										Cytoplasmic	Regulatory functions
BP0889	accC	biotin carboxylase	7.4159	7.82698	1.32968		7.3831	7.62874	1.18562		7.27453	7.78249	1.42204										Cytoplasmic	Fatty acid and phospholipid metabolism
BP0890		acyl-CoA carboxylase (Pseudogene)	8.20033	8.30287	1.07366		8.03731	8.02588	-1.00795		7.90973	8.39756	1.40233										Unknown	Unknown function
BP0892		hypothetical protein	11.2902	11.1433	-1.10717		11.4206	11.4934	1.05179		11.1758	10.9949	-1.13358										Unknown	Hypothetical proteins
BP0893		hypothetical protein	11.065	12.046	1.97382		10.8244	12.2327	2.65422		11.3359	10.8656	-1.38537			2.17046							Unknown	Hypothetical proteins
BP0894	pmi	mannose-6-phosphate isomerase	11.1942	11.6679	1.38867		11.4921	11.8008	1.23855		11.762	11.4408	-1.24937										Unknown	Energy metabolism
BP0895		conserved hypothetical protein	9.82757	9.63663	-1.14151		9.68476	9.72925	1.03132		10.3112	10.8878	1.49137									-2.398	Unknown	Hypothetical proteins
BP0896		hypothetical protein	5.70211	5.82769	1.09095		5.79901	5.80866	1.00671		5.98083	6.37552	1.31466										Unknown	Hypothetical proteins
BP0898		ferredoxin	6.62374	6.76334	1.1016		7.40371	6.97702	-1.34415		6.37938	6.37226	-1.00495										Unknown	Energy metabolism
BP0899		ABC transporter, ATP-binding protein	7.22887	7.18303	-1.03228		7.93362	8.16457	1.17361		7.94871	7.92729	-1.01496										Cytoplasmic Membrane	Transport and binding proteins
BP0900		oxidoreductase	7.97438	8.11249	1.10046		8.40956	8.60975	1.14885		9.96832	10.3202	1.27619								-3.98107	-4.62067	Cytoplasmic	Central intermediary metabolism
BP0901		oxidoreductase	10.0446	10.193	1.10834		10.2327	10.5472	1.24362		11.8137	12.0646	1.18993								-3.46259	-3.60693	Cytoplasmic	Central intermediary metabolism
BP0902		membrane protein	6.9745	6.35932	-1.53175		7.83237	7.15415	-1.60016		6.89847	6.46016	-1.35502										Cytoplasmic Membrane	Unknown function
BP0903		membrane protein	7.12917	6.05298	-2.10846		9.02844	7.01071	-4.04946	7.92e-07	5.94417	5.23469	-1.63521				-3.6377						Cytoplasmic Membrane	Cell envelope
BP0904	pphA	serine/threonine protein phosphatase 1	8.94654	9.05799	1.08031		8.94066	9.29023	1.27418		9.07712	9.40973	1.25929										Unknown	Regulatory functions
BP0905	mrcA	penicillin-binding protein 1A	10.7963	10.8803	1.06		10.6396	10.7049	1.0463		11.1994	10.3856	-1.75786										Extracellular	Cell envelope
BP0906		peptidase	11.6125	11.5895	-1.01607		11.1603	11.2925	1.096		10.472	10.908	1.35285		2.25541								Unknown	Unknown function
BP0907		lipoprotein (Pseudogene)	10.8824	11.1006	1.16325		10.3889	10.4309	1.02953		9.68211	9.63759	-1.03134		2.31852	2.72975							Unknown	Unknown function
BP0908		conserved hypothetical protein	7.11133	7.39154	1.21437		8.83174	8.27692	-1.46899		8.47023	8.37558	-1.06781										Unknown	Unknown function
BP0909	dinP	DNA-damage-inducible protein p	10.0755	10.0479	-1.01931		10.0805	10.2512	1.12558		9.41213	9.39632	-1.01102										Cytoplasmic	Unknown function
BP0910	tnp	transposase	4.76907	5.20535	1.35311		4.92946	4.95067	1.01481		5.09947	4.98214	-1.08473										Cytoplasmic	Unknown function
BP0911		decarboxylase	4.7307	4.83659	1.07616		4.64168	4.79147	1.10941		4.88925	4.74839	-1.10256										Cytoplasmic	Unknown function
BP0912		LysR-family transcriptional regulator (Pseudogene)	4.61202	4.65902	1.03311		4.51179	4.52063	1.00615		4.65189	4.63118	-1.01446										Cytoplasmic	Regulatory functions
BP0913		exported protein	4.75145	5.04674	1.22713		4.77427	4.86794	1.06708		4.813	4.87758	1.04578										Unknown	Cell envelope
BP0914		inner membrane component of binding-protein-dependent transport system	4.77996	4.77475	-1.00362		4.7117	4.75577	1.03102		4.78652	4.7342	-1.03693										Cytoplasmic Membrane	Transport and binding proteins
BP0915		inner membrane component of binding-protein-dependent transport system	4.7494	4.7421	-1.00507		4.63585	4.67554	1.02789		4.69901	4.72273	1.01658										Cytoplasmic Membrane	Transport and binding proteins
BP0916		ATP-binding protein of a transporter (Pseudogene)	5.27532	5.42293	1.10773		5.19714	5.20223	1.00353		5.39461	5.22606	-1.12393										Unknown	Unknown function
BP0918		conserved hypothetical protein	4.7487	4.75237	1.00255		4.64473	4.71792	1.05204		4.7849	4.77	-1.01038										Cytoplasmic	Unknown function
BP0919	gabD	succinate-semialdehyde dehydrogenase [NADP+]	5.05862	5.22208	1.11997		5.01165	5.00587	-1.00401		5.17068	5.01161	-1.11657										Cytoplasmic	Central intermediary metabolism
BP0920		exported protein	4.87541	4.82064	-1.03869		4.80401	4.71477	-1.06381		4.91644	4.75724	-1.11667										Unknown	Unknown function
BP0921	citB	citrate utilization protein B	4.55696	4.5603	1.00232		4.37253	4.507	1.09769		4.46293	4.50822	1.03189										Cytoplasmic Membrane	Regulatory functions
BP0922		conserved hypothetical protein	5.17191	5.17609	1.0029		5.14621	5.05806	-1.06301		5.22434	5.19385	-1.02136										Cytoplasmic	Energy metabolism
BP0923		conserved hypothetical protein	4.71209	4.73249	1.01424		4.65123	4.67442	1.0162		4.72739	4.70195	-1.01779										Cytoplasmic	Hypothetical proteins
BP0924		transcriptional regulator	4.60757	4.71375	1.07637		4.61452	4.70758	1.06663		4.72645	4.6526	-1.05252										Cytoplasmic	Unknown function
BP0925		fumarylacetoacetate-family hydrolase	4.94631	5.03222	1.06136		4.88358	4.8445	-1.02746		4.98806	4.93861	-1.03487										Cytoplasmic	Unknown function
BP0926		conserved hypothetical protein	4.62454	4.67318	1.03429		4.52731	4.5597	1.0227		4.62183	4.62321	1.00096										Cytoplasmic	Hypothetical proteins
BP0927	tctC	Tripartite tricarboxylate transporter family receptor	4.87591	4.80058	-1.0536		4.81682	4.64407	-1.12721		4.9313	4.84621	-1.06075										Periplasmic	Cell envelope
BP0928		LysR-type transcriptional regulator	4.66058	4.67792	1.01209		4.61165	4.61472	1.00213		4.59702	4.59696	0.999958										Cytoplasmic	Regulatory functions
BP0929		membrane protein	4.84758	4.992	1.10529		4.8322	4.82036	-1.00824		4.91591	5.09731	1.13398										Cytoplasmic Membrane	Cell envelope
BP0930		CoA ligase	5.36776	5.47599	1.0779		5.33071	5.26591	-1.04594		5.46512	5.57802	1.0814										Cytoplasmic	Cell envelope
BP0931	tctC	Tripartite tricarboxylate transporter family receptor	4.77048	4.94107	1.12552		4.7514	4.80375	1.03695		4.83397	4.8478	1.00963										Periplasmic	Cell envelope
BP0932		conserved hypothetical protein	4.49673	4.70421	1.15467		4.45539	4.63773	1.13472		4.51392	4.73885	1.16872										Unknown	Unknown function
BP0933		conserved hypothetical protein (Pseudogene)	5.12405	5.09339	-1.02148		5.0214	4.90737	-1.08225		5.1998	5.0412	-1.1162										Unknown	Hypothetical proteins
BP0934	tctC	Tripartite tricarboxylate transporter family receptor	4.65631	4.58396	-1.05143		4.57055	4.54744	-1.01615		4.66183	4.61224	-1.03497										Periplasmic	Hypothetical proteins
BP0935		exported protein	5.40831	5.26565	-1.10394		5.49795	5.3044	-1.14357		5.96733	5.64846	-1.24735										Unknown	Cell envelope
BP0936		LysR-family transcriptional regulator	7.65159	7.573	-1.05599		6.86816	8.40769	2.907		8.5637	8.79784	1.17621										Cytoplasmic	Regulatory functions
BP0937		phage-related protein	11.7146	12.0368	1.25026		11.6595	12.1414	1.39657		11.7495	12.2157	1.38152										Cytoplasmic	DNA metabolism
BP0939		conserved hypothetical protein	9.97503	9.08834	-1.84893		10.4545	8.93574	-2.86553		11.1492	9.92884	-2.3301								-2.27746		Unknown	Unknown function
BP0940		sugar efflux transpoter	7.13774	7.29634	1.1162		7.33824	7.07906	-1.1968		5.94923	6.24321	1.22602										Cytoplasmic Membrane	Transport and binding proteins
BP0941		phosphoglycolate phosphatase	11.7813	11.7058	-1.05373		11.7439	11.4814	-1.19953		11.7032	11.6329	-1.04989										Cytoplasmic	Energy metabolism
BP0942	ubiG	3-demethylubiquinone-9 3-methyltransferase	11.531	11.3043	-1.17017		11.5204	11.3018	-1.16356		11.5267	11.3465	-1.13301										Cytoplasmic	Biosynthesis of cofactors, prosthetic groups, and carriers
BP0943	ompA	outer membrane protein A precursor	14.8854	15.5793	1.61764		14.9004	15.5889	1.61166		15.3679	15.6934	1.25312										Outer Membrane	Cell envelope
BP0944	gyrA	DNA gyrase subunit A	10.8566	10.3088	-1.46176		10.8568	10.3239	-1.44693		11.1226	10.8361	-1.21966										Cytoplasmic	DNA metabolism
BP0945	serC	phosphoserine aminotransferase	11.5897	11.434	-1.11396		11.7177	11.3657	-1.2764		12.0082	11.9229	-1.06086										Cytoplasmic	Amino acid biosynthesis
BP0946	pheA	p-protein [includes: chorismate mutase and prephenate dehydratase]	11.1608	11.0827	-1.0556		11.1732	11.1565	-1.01167		11.6208	11.5765	-1.03119										Cytoplasmic	Unknown function
BP0947	tyrA	prephenate dehydrogenase	9.84017	9.76144	-1.05609		9.87268	9.92055	1.03374		10.3253	10.3241	-1.00085										Unknown	Amino acid biosynthesis
BP0948	aroA	3-phosphoshikimate 1-carboxyvinyltransferase	10.4004	10.2641	-1.09909		10.352	10.1968	-1.11351		10.5773	10.5238	-1.03777										Cytoplasmic	Amino acid biosynthesis
BP0949	cmk	cytidylate kinase	10.1829	9.98838	-1.14434		10.1208	10.0094	-1.08031		10.3517	10.2507	-1.07257										Cytoplasmic	Purines, pyrimidines, nucleosides, and nucleotides
BP0950	rpsA	30S ribosomal protein S1	13.6282	13.2679	-1.28367		13.8839	13.1852	-1.62304		14.0223	13.5971	-1.34279										Cytoplasmic	Protein synthesis
BP0951	ihfB	integration host factor beta-subunit	10.3628	9.97578	-1.3077		10.6743	10.1186	-1.46996		10.949	10.341	-1.52412										Cytoplasmic	DNA metabolism
BP0952		membrane protein	12.3194	12.6522	1.25941		12.6809	12.5939	-1.06216		12.3474	12.6349	1.22057										Cytoplasmic Membrane	Cell envelope
BP0953		membrane protein	10.4388	10.1896	-1.18861		10.4476	10.0353	-1.33083		10.0033	10.2335	1.17301										Cytoplasmic	Cell envelope
BP0954	rfaE	ADP-heptose synthase	11.0689	10.8347	-1.17625		11.0141	10.8209	-1.14327		10.7346	10.8368	1.07345										Cytoplasmic	Cell envelope
BP0955	rfaD	ADP-L-glycero-D-manno-heptose-6-epimerase	12.1983	12.0921	-1.07644		12.0023	12.2064	1.15193		11.7562	12.1411	1.3057										Cytoplasmic	Cell envelope
BP0956		conserved hypothetical protein	7.74296	7.61784	-1.0906		7.84912	7.82322	-1.01811		7.49736	7.69851	1.14961										Unknown	Energy metabolism
BP0958	cysM	cysteine synthase B	10.1411	10.1241	-1.01183		10.2507	10.2939	1.03041		10.3528	10.1376	-1.16084										Cytoplasmic	Amino acid biosynthesis
BP0959	mltB	membrane-bound lytic murein transglycosylase B precursor	10.6681	10.6661	-1.00144		10.5742	10.7534	1.13219		10.3589	10.6947	1.26208										Cytoplasmic Membrane	Cell envelope
BP0960		histone deacetylase family protein	11.4674	12.0726	1.52117		11.2031	12.6989	2.82028		11.193	12.0958	1.86978										Cytoplasmic	Central intermediary metabolism
BP0961	etfB	electron transfer flavoprotein beta-subunit	14.0039	13.8139	-1.14083		14.0088	13.7689	-1.18094		13.9299	14.0668	1.09948										Cytoplasmic	Unknown function
BP0962	etfA	electron transfer flavoprotein alpha-subunit	13.0132	13.1149	1.07298		13.0251	13.0783	1.03754		12.9435	13.5531	1.52581										Unknown	Energy metabolism
BP0964		acyl-CoA dehydrogenase	9.2294	9.08179	-1.10773		9.52448	9.07378	-1.3667		9.90732	9.59926	-1.23804										Cytoplasmic	Energy metabolism
BP0965		antioxidant protein	13.073	13.5346	1.37705		12.136	13.0535	1.88884		11.9661	12.434	1.38317		2.15028	2.14504							Cytoplasmic	Unknown function
BP0966	sbp	sulfate-binding protein precursor	8.20924	11.4181	9.24639		8.47243	10.0934	3.07575		7.66962	8.36007	1.61379			7.32394				2.15803			Periplasmic	Transport and binding proteins
BP0967	cysT	sulfate transport system permease protein (Pseudogene)	6.89393	8.96999	4.21654		6.73035	8.32751	3.02547		6.12055	6.68928	1.48322			4.72373							Unknown	Transport and binding proteins
BP0968	cysW	sulfate transport system permease protein (Pseudogene)	7.63359	8.86263	2.34411		6.80909	8.49524	3.21797		6.38326	6.80135	1.33616										Unknown	Transport and binding proteins
BP0969	cysA	sulfate transport ATP-binding protein	6.7279	6.78897	1.04324		5.594	6.156	1.47631		5.35527	5.49642	1.10278										Cytoplasmic Membrane	Transport and binding proteins
BP0970	cysH	phosphoadenosine phosphosulfate reductase (Pseudogene)	7.29031	6.85363	-1.35349		6.19455	6.16299	-1.02212		5.84902	5.86977	1.01449										Unknown	Unknown function
BP0970A	cysD	sulfate adenylyltransferase subunit 2	8.58892	8.04141	-1.46156		7.16158	7.075	-1.06185		6.29104	6.80982	1.43274										Unknown	Unknown function
BP0971	cysN	sulfate adenylyltransferase subunit 1 (Pseudogene)	7.68711	7.12382	-1.47764		6.60403	6.50189	-1.07336		5.8866	6.57496	1.61145										Unknown	Unknown function
BP0972		conserved hypothetical protein	9.5624	8.7579	-1.74654		10.1219	9.12677	-1.9932		9.77928	9.01843	-1.69449										Cytoplasmic	Unknown function
BP0973		membrane protein	11.2461	10.3864	-1.81462		11.2223	10.6806	-1.45563		10.9037	10.5012	-1.32185										Unknown	Cell envelope
BP0974		membrane protein	6.89148	7.31215	1.33855		8.27768	8.3463	1.04871		9.12227	9.22193	1.07152								-4.7596	-3.84261	Cytoplasmic Membrane	Cell envelope
BP0975	rplS	50S ribosomal protein L19	11.9105	11.9893	1.05615		12.386	11.5773	-1.75171		12.6948	12.5884	-1.07649										Cytoplasmic	Protein synthesis
BP0976		conserved hypothetical protein	9.22545	8.78767	-1.35452		9.40205	8.63335	-1.70373		9.52388	9.11676	-1.32604										Cytoplasmic	DNA metabolism
BP0977		oxidoreductase	12.1433	12.2604	1.08458		12.0816	12.4946	1.33138		11.4869	12.2118	1.65287										Cytoplasmic	Central intermediary metabolism
BP0980		conserved hypothetical protein (Pseudogene)	7.35463	7.353	-1.00113		7.21775	7.28517	1.04784		7.04369	7.13815	1.06767										Unknown	Unknown function
BP0981		conserved hypothetical protein	10.4909	10.4712	-1.01376		10.5953	10.4143	-1.13366		10.5322	10.598	1.04669										Unknown	Amino acid biosynthesis
BP0982		RNA pseudouridylate synthase	10.0389	9.95221	-1.06196		10.3961	9.92424	-1.38691		10.3408	10.2271	-1.082										Cytoplasmic	Transcription
BP0983		LysR-family transcriptional regulator	11.1758	11.3672	1.14194		11.1139	11.5518	1.35462		11.7613	11.5685	-1.14296										Cytoplasmic	Regulatory functions
BP0984	acrA	acriflavine resistance protein a precursor (Pseudogene)	10.745	11.1266	1.30273		11.2681	11.0182	-1.18914		10.7672	11.3815	1.5308										Unknown	Cellular processes
BP0985	acrB	acriflavine resistance protein B	10.0658	10.267	1.1496		10.329	9.95214	-1.29849		9.43437	10.1532	1.64581										Cytoplasmic Membrane	Cellular processes
BP0986	cusC	outer membrane lipoprotein	8.7238	8.21624	-1.42164		8.73685	8.34121	-1.31553		8.08246	8.08573	1.00227										Outer Membrane	Unknown function
BP0987		membrane protein	13.5272	13.8561	1.25605		13.386	14.1825	1.73685		14.1539	14.4846	1.2576										Cytoplasmic Membrane	Energy metabolism
BP0988		exported protein	11.1857	10.9551	-1.17325		11.5161	10.9347	-1.49633		11.3212	11.1428	-1.13164										Unknown	Unknown function
BP0989	prlC	oligopeptidase A	9.34732	8.99177	-1.27947		9.36176	9.33633	-1.01778		8.65661	8.76302	1.07655										Cytoplasmic	Protein fate
BP0990	folD	FolD bifunctional protein [includes: methylenetetrahydrofolate dehydrogenase and methylenetetrahydrofolate cyclohydrolase]	12.0414	11.9713	-1.04978		12.0698	12.0521	-1.01234		11.561	11.8867	1.25326										Cytoplasmic	Unknown function
BP0991		two-component response regulator	13.7624	13.6218	-1.10239		13.6695	13.5839	-1.06113		13.1289	13.4573	1.25558										Cytoplasmic	Regulatory functions
BP0992		tw-component sensor kinase	10.9682	10.6647	-1.23414		10.8887	11.0047	1.08373		10.8784	10.7505	-1.09269										Cytoplasmic Membrane	Unknown function
BP0993	aceE	pyruvate dehydrogenase E1 component	12.6143	12.5012	-1.08155		13.5244	12.7282	-1.73657		12.4813	13.0444	1.47742										Cytoplasmic	Energy metabolism
BP0994	aceF	dihydrolipoamide acetyltransferase component of pyruvate dehydrogenase complex	12.1594	11.9716	-1.13902		12.6754	12.2913	-1.30507		11.4148	12.3651	1.93234										Cytoplasmic	Energy metabolism
BP0995	lpdA	dihydrolipoamide dehydrogenase	11.6577	11.4995	-1.11589		11.985	11.9644	-1.01437		10.8938	11.8032	1.87823										Cytoplasmic	Energy metabolism
BP0996	flaA	flagellin	7.21802	7.31439	1.06908		6.88376	7.35513	1.38643		6.53445	6.68367	1.10897										Extracellular	Cellular processes
BP0998		conserved hypothetical protein	7.00648	6.96169	-1.03153		7.22481	7.00926	-1.16115		7.03958	7.01882	-1.01449										Cytoplasmic	Hypothetical proteins
BP0999	tktA	transketolase 1	10.5892	10.0633	-1.4399		10.6465	9.89246	-1.68646		11.1562	10.7741	-1.30327										Cytoplasmic	Energy metabolism
BP1000	gap	glyceraldehyde-3-phosphate dehydrogenase	12.6293	12.6691	1.02793		12.625	12.3923	-1.17502		13.5693	13.3213	-1.18755										Cytoplasmic	Energy metabolism
BP1001	pgk	phosphoglycerate kinase	9.34931	9.46749	1.08536		9.39179	9.29731	-1.06768		10.4774	10.1155	-1.28518								-2.21858		Cytoplasmic	Energy metabolism
BP1002	fabI	enoyl-[acyl-carrier-protein] reductase [NADH]	10.0234	10.0901	1.04736		10.0855	10.1326	1.03317		8.28151	10.1601	3.67713	5.24e-05	3.32034								Cytoplasmic Membrane	Energy metabolism
BP1003	ackA	acetate kinase	10.6876	10.8484	1.11795		10.8324	10.8137	-1.013		8.99215	10.9464	3.8752	0.000106	3.26781								Cytoplasmic	Energy metabolism
BP1004		phosphate acetyl/butaryl transferase	11.1916	11.0889	-1.07379		11.261	11.1138	-1.10743		9.75373	11.3312	2.98448		2.67292								Unknown	Unknown function
BP1005		conserved hypothetical protein	12.6375	12.7169	1.05659		12.8851	12.707	-1.13135		12.083	13.1154	2.04534										Unknown	Hypothetical proteins
BP1006		glutathione S-transferase	10.1318	10.7535	1.53876		9.89703	11.1672	2.41195		10.0167	11.0259	2.01274										Cytoplasmic	Unknown function
BP1008		conserved hypothetical protein (Pseudogene)	10.2633	10.4885	1.16895		10.3908	10.1871	-1.15166		9.66478	10.1555	1.40518										Unknown	Unknown function
BP1009		conserved hypothetical protein	10.1901	10.7455	1.46959		10.4382	10.8382	1.31955		10.144	10.8017	1.57755										Unknown	Energy metabolism
BP1010		acetyltransferase	10.4359	11.0894	1.57297		10.5524	11.4232	1.82866		10.0679	11.2013	2.19374										Unknown	Central intermediary metabolism
BP1011	cbpA	curved DNA-binding protein	10.2081	10.4969	1.22167		9.95675	10.9136	1.94105		9.04621	10.2391	2.2861		2.23736								Cytoplasmic	Unknown function
BP1012		conserved hypothetical protein	10.4046	10.7502	1.27064		10.3498	11.3739	2.03361		9.48917	10.582	2.13292										Cytoplasmic	Regulatory functions
BP1013		membrane protein (pseudogene)	7.60211	7.63208	1.02099		7.93142	8.0168	1.06097		7.30814	7.68449	1.29805										Unknown	Unknown function
BP1014	pitA	phosphate transporter	9.69184	9.62645	-1.04637		10.2251	9.3136	-1.88104		9.61355	9.64144	1.01952										Cytoplasmic Membrane	Cell envelope
BP1015	mogA	molybdopterin biosynthesis protein	9.61833	9.46706	-1.11055		9.79066	9.39307	-1.31731		9.6023	9.81765	1.16099										Cytoplasmic	Biosynthesis of cofactors, prosthetic groups, and carriers
BP1016		exported protein	10.0775	10.1895	1.08073		10.3738	10.0525	-1.24949		10.0445	10.2666	1.16641										Unknown	Unknown function
BP1017		peptidase	10.0558	9.84426	-1.15789		10.3452	9.75265	-1.50795		10.0797	10.0159	-1.04519										Unknown	Protein fate
BP1018		hypothetical protein	11.1094	10.6471	-1.3777		10.9021	10.8143	-1.06275		10.7743	10.6043	-1.12507										Unknown	Hypothetical proteins
BP1019	infA	translation initiation factor IF-1	11.8809	12.1116	1.1734		11.8351	12.1709	1.26211		11.0333	12.0632	2.04201										Cytoplasmic	Unknown function
BP1021	fliA	RNA polymerase sigma factor for flagellar operon	5.57936	5.7664	1.13843		6.10844	5.84639	-1.19918		5.93122	7.42032	2.80714										Cytoplasmic	Unknown function
BP1022	flhD	flagellar transcriptional activator FlbB	8.58117	9.29943	1.6452		8.25498	9.47104	2.32311		9.56004	12.0151	5.4834	7.22e-05								-6.48143	Cytoplasmic	Regulatory functions
BP1023	flhC	flagellar transcriptional activator FlhC	8.24381	9.03755	1.73356		8.14048	9.35361	2.3184		9.73323	11.8874	4.45112	2.66e-05							-2.8005	-7.14155	Cytoplasmic	Regulatory functions
BP1024	motA	chemotaxis protein MotA	5.21747	5.5461	1.25582		5.31912	5.64981	1.25761		5.4447	7.42245	3.93878										Cytoplasmic Membrane	Unknown function
BP1025	motB	chemotaxis protein MotB	5.52248	6.02761	1.41925		5.82235	5.95741	1.09814		5.13571	8.05066	7.54201										Cytoplasmic Membrane	Unknown function
BP1026	cheY	chemotaxis protein CheY (Pseudogene)	5.64003	5.65323	1.00919		5.74391	5.48507	-1.19652		5.62004	6.32555	1.63072										Unknown	Unknown function
BP1028	cheA	chemotaxis protein CheA	5.47789	5.73971	1.19899		5.54017	5.51565	-1.01714		5.23878	6.17412	1.91234										Cytoplasmic	Cellular processes
BP1029	cheW	chemotaxis protein CheW	5.67738	5.99854	1.24933		5.75333	5.76988	1.01154		5.52926	6.67969	2.2198										Cytoplasmic	Cellular processes
BP1030	tsr	methyl-accepting chemotaxis protein I	5.02093	5.25104	1.17292		5.13012	5.05075	-1.05656		5.18951	5.75731	1.48226										Cytoplasmic Membrane	Cellular processes
BP1031	cheR	chemotaxis protein methyltransferase (Pseudogene)	4.77641	4.97903	1.15079		4.87597	5.04871	1.1272		4.74938	5.05497	1.23592										Unknown	Unknown function
BP1032	cheB	protein-glutamate methylesterase	5.63282	5.48149	-1.11059		5.61929	5.36573	-1.19215		5.41914	5.32602	-1.06667										Cytoplasmic	Cellular processes
BP1033	cheY	chemotaxis protein CheY	7.51053	7.55819	1.03359		7.41116	7.5424	1.09523		6.45315	7.00073	1.46163										Cytoplasmic	Unknown function
BP1034	cheZ	chemotaxis protein CheZ	6.72099	6.81746	1.06915		6.48484	6.46426	-1.01437		6.36419	6.68986	1.25325										Cytoplasmic	Cellular processes
BP1036		aldo/keto reductase	8.1053	7.91255	-1.14294		8.33192	8.00005	-1.25864		8.9404	8.47124	-1.3843										Cytoplasmic	Energy metabolism
BP1037	cutE	apolipoprotein N-acyltransferase (Pseudogene)	11.9058	11.7587	-1.10734		11.967	11.8534	-1.08192		11.8833	11.4494	-1.35083										Unknown	Cell envelope
BP1038	corC	magnesium and cobalt efflux protein	12.3501	12.8297	1.39434		12.0502	13.1557	2.1517		12.2007	12.7695	1.48332										Cytoplasmic Membrane	Unknown function
BP1039		conserved hypothetical protein	8.69254	8.56463	-1.09271		8.77275	8.49063	-1.21598		8.8242	8.65709	-1.12281										Cytoplasmic	Hypothetical proteins
BP1040		PhoH-like protein	10.9634	10.5719	-1.31177		10.9369	10.2225	-1.64081		11.0766	10.7048	-1.29402										Cytoplasmic	Unknown function
BP1041		conserved hypothetical protein	11.0789	10.5606	-1.43223		11.1466	10.2719	-1.83363		11.3198	10.8442	-1.39051										Cytoplasmic	Protein synthesis
BP1042		membrane protein (Pseudogene)	9.62928	9.77398	1.1055		9.92417	9.32802	-1.51168		9.45407	9.04047	-1.33201										Unknown	Unknown function
BP1045	secF	protein-export membrane protein	11.8836	12.0276	1.10495		11.6835	11.5953	-1.06309		11.7193	11.6738	-1.03201										Cytoplasmic Membrane	Protein fate
BP1046	secD	protein-export membrane protein	11.7048	11.3631	-1.26717		11.6082	10.8986	-1.63538		11.488	11.0488	-1.35584										Cytoplasmic Membrane	Protein fate
BP1047		secreted protein	12.9561	13.0183	1.04405		13.1182	12.5916	-1.44056		12.912	13.1155	1.1515										Cytoplasmic Membrane	Cell envelope
BP1049	tgt	queuine tRNA-ribosyltransferase	10.1725	10.0087	-1.12027		10.2349	9.58914	-1.56462		10.1135	10.0628	-1.03577										Cytoplasmic	Protein synthesis
BP1050	queA	S-adenosylmethionine:tRNA ribosyltransferase-isomerase	9.83513	9.76581	-1.04922		10.4094	9.46353	-1.9263		10.049	9.72557	-1.25133										Cytoplasmic	Protein synthesis
BP1051		D-alanyl-D-alanine carboxypeptidase	8.97268	8.85545	-1.08465		8.85969	8.86777	1.00562		9.07857	9.27585	1.14653										Periplasmic	Cell envelope
BP1052	upp	uracil phosphoribosyltransferase	11.3558	11.2522	-1.07444		11.2595	11.0203	-1.18032		11.1311	11.2381	1.07702										Cytoplasmic	Purines, pyrimidines, nucleosides, and nucleotides
BP1054	prn	pertactin precursor	13.158	12.5674	-1.50585		12.9328	13.0763	1.1046		6.03536	5.7105	-1.25254		146.2	114.199							Extracellular	Cell envelope
BP1055	cysG	siroheme synthase	7.43935	9.13247	3.23355		7.36721	8.35884	1.98843		6.65448	6.88435	1.17273			4.71402							Cytoplasmic	Biosynthesis of cofactors, prosthetic groups, and carriers
BP1056		membrane protein	11.0447	11.1912	1.10686		10.7287	11.0016	1.20828		10.235	10.1847	-1.03552			2.03097							Unknown	Cell envelope
BP1057		membrane protein	15.7603	15.7831	1.01593		15.761	15.783	1.01537		15.6962	15.8052	1.07844										Unknown	Cell envelope
BP1058		membrane protein	11.6496	11.8724	1.16701		11.492	12.4611	1.95762		10.8966	12.131	2.35282										Cytoplasmic Membrane	Unknown function
BP1059		hypothetical protein	13.0143	13.2012	1.13832		13.1275	13.5934	1.38118		12.6088	13.5579	1.93079										Unknown	Hypothetical proteins
BP1060	ubiD	3-octaprenyl-4-hydroxybenzoate carboxy-lyase	9.33687	9.20026	-1.09932		9.34716	8.97379	-1.29538		9.75159	9.69742	-1.03826										Cytoplasmic	Biosynthesis of cofactors, prosthetic groups, and carriers
BP1061		transglycosylase	11.6108	11.8014	1.14119		12.3251	11.7588	-1.48065		12.7727	12.2232	-1.46361								-2.31761		Unknown	Cell envelope
BP1062		aminotransferase	9.1712	9.02447	-1.10706		9.52294	8.83818	-1.60743		9.49197	9.21998	-1.20747										Cytoplasmic	Amino acid biosynthesis
BP1063		conserved hypothetical protein	8.8533	8.79281	-1.04282		8.99565	8.86357	-1.09587		9.24636	9.06197	-1.13634										Unknown	Hypothetical proteins
BP1064	maeB	NADP-dependent malic enzyme	10.1537	9.63176	-1.43584		10.5579	9.73262	-1.77183		10.9394	10.1005	-1.78862										Cytoplasmic	DNA metabolism
BP1065		conserved hypothetical protein (Pseudogene)	11.1467	11.1084	-1.02689		11.5316	11.0523	-1.3941		11.3332	10.9719	-1.28461										Unknown	Unknown function
BP1066		conserved hypothetical protein	10.8856	10.8089	-1.05456		11.0439	11.0729	1.02028		10.6982	10.6088	-1.0639										Cytoplasmic	Hypothetical proteins
BP1068	pstB	phosphate transport ATP-binding protein	11.0763	11.3563	1.21421		11.374	11.2386	-1.09837		12.13	11.2618	-1.82538								-2.11041		Cytoplasmic Membrane	Unknown function
BP1069	pstA	phosphate transport system permease protein	9.70964	9.82757	1.08518		10.2506	9.6811	-1.48401		10.9688	9.83782	-2.19001								-2.36554		Cytoplasmic Membrane	Unknown function
BP1070	pstC	phosphate transport system permease protein	10.9224	10.769	-1.11215		11.736	10.5285	-2.30928		12.1293	10.589	-2.90861								-2.31756		Cytoplasmic Membrane	Energy metabolism
BP1071	pstS	phosphate-binding periplasmic protein precursor	12.4901	12.8973	1.32606		13.2712	12.4972	-1.70999		14.0499	12.5619	-2.80488								-2.93287		Periplasmic	Transport and binding proteins
BP1072	ppk	polyphosphate kinase	10.3598	10.5413	1.13406		10.5168	10.6179	1.0726		11.7087	10.5388	-2.2499								-2.64074		Cytoplasmic Membrane	Central intermediary metabolism
BP1073	ppx	exopolyphosphatase	10.8304	10.5919	-1.17981		10.9769	10.5002	-1.39154		11.0909	10.99	-1.07243										Cytoplasmic	Central intermediary metabolism
BP1074		conserved hypothetical protein	10.9682	11.0411	1.05182		11.006	11.208	1.15027		12.2465	12.0923	-1.11285								-2.46699	-2.02804	Cytoplasmic	Hypothetical proteins
BP1075	glmM	phosphoglucomutase/phosphomannomutase	12.2884	12.2414	-1.0331		12.3699	12.2342	-1.09867		11.8517	11.8993	1.03359										Cytoplasmic	Cell envelope
BP1076	folP	dihydropteroate synthase	12.8135	12.4289	-1.30553		12.9005	12.6586	-1.18251		12.4284	12.2706	-1.11555										Cytoplasmic	Biosynthesis of cofactors, prosthetic groups, and carriers
BP1077	ftsH	cell division protein	13.7775	13.6238	-1.11242		13.6836	13.8738	1.14095		13.6825	13.6463	-1.02544										Cytoplasmic Membrane	Cellular processes
BP1078	rrmJ	ribosomal RNA large subunit methyltransferase j	13.3264	12.8327	-1.40803		13.4112	12.8979	-1.42732		13.2313	12.8501	-1.30242										Cytoplasmic	Protein synthesis
BP1079		conserved hypothetical protein	12.8879	13.1821	1.2262		12.5922	13.6079	2.02193		13.0465	13.5201	1.38857										Cytoplasmic	Unknown function
BP1081		C-terminal region of a membrane protein (pseudogene)	5.95803	6.31083	1.27704		6.15112	6.91426	1.69718		5.37197	5.75297	1.30224										Unknown	Cell envelope
BP1083		membrane protein	11.4629	12.3336	1.82856		11.0957	12.6938	3.02755	1.78e-07	11.3345	12.2973	1.94902										Cytoplasmic Membrane	Cell envelope
BP1084	thrB	homoserine kinase	10.0772	10.1061	1.02022		10.6564	9.73379	-1.89552		10.5038	10.1492	-1.27868										Cytoplasmic	Amino acid biosynthesis
BP1085		conserved hypothetical protein	10.2627	10.1246	-1.10046		10.5375	10.1436	-1.31388		10.7471	10.7125	-1.02423										Cytoplasmic	Unknown function
BP1087		conserved hypothetical protein	12.899	13.5685	1.59042		12.5782	14.1203	2.91212		12.507	13.3851	1.8379										Unknown	Unknown function
BP1088		membrane protein	10.0263	9.86648	-1.11717		9.63832	10.4927	1.80804		9.68817	10.1331	1.36121										Cytoplasmic Membrane	Cell envelope
BP1089		membrane protein	11.7539	11.6822	-1.05093		11.5374	11.9209	1.30455		11.6563	11.9847	1.25561										Cytoplasmic Membrane	Cell envelope
BP1090		Selenoprotein O-like protein [Collimonas fungivorans Ter331]	10.6777	10.8816	1.15179		10.5411	11.2716	1.65929		11.0579	10.8901	-1.1234										Cytoplasmic	Unknown function
BP1091		two-component response regulator	12.209	12.3425	1.09698		11.9867	12.7051	1.64536		11.6768	12.7251	2.06821										Cytoplasmic	Unknown function
BP1092		two-component histidine kinase	10.6637	10.4187	-1.1851		10.5338	10.5734	1.02786		9.92913	10.4356	1.42061										Cytoplasmic Membrane	Regulatory functions
BP1094	livG	high-affinity branched-chain amino acid transport ATP-binding protein	5.10212	5.31882	1.16207		5.06998	5.339	1.20499		5.12914	5.30573	1.13021										Cytoplasmic	Transport and binding proteins
BP1095	livH	high-affinity branched-chain amino acid transport system permease protein	6.69994	6.92722	1.17063		6.80639	5.82611	-1.97285		7.09019	6.8797	-1.15708										Cytoplasmic Membrane	Transport and binding proteins
BP1096	livM	high-affinity branched-chain amino acid transport system permease protein (Pseudogene)	4.53803	4.64503	1.07699		4.49415	4.52079	1.01864		4.54119	4.62238	1.05789										Unknown	Unknown function
BP1097	livK	amino acids binding protein	5.27676	5.39408	1.08472		5.23437	5.40365	1.1245		5.3794	5.28999	-1.06393										Unknown	Cell envelope
BP1098	livF	high-affinity branched-chain amino acid transport ATP-binding protein	5.20718	5.37297	1.12178		5.17532	5.14252	-1.023		5.39602	5.49301	1.06954										Unknown	Transport and binding proteins
BP1099		long-chain fatty-acid--CoA ligase	5.01035	5.07469	1.04561		5.01442	4.9808	-1.02358		4.95677	4.97932	1.01575										Cytoplasmic	Unknown function
BP1100		TetR-family transcriptional regulator	5.38598	5.61864	1.175		5.28759	5.25754	-1.02105		5.44419	5.44157	-1.00182										Cytoplasmic	Unknown function
BP1101		membrane protein	8.9519	9.02168	1.04956		9.13018	9.05112	-1.05633		9.0124	9.19455	1.13457										Cytoplasmic Membrane	Unknown function
BP1102	lysS	lysyl-tRNA synthetase	10.9586	10.6977	-1.19818		11.0633	10.4429	-1.53727		10.8601	10.5402	-1.24825										Cytoplasmic	Protein synthesis
BP1103		short chain dehydrogenase	9.86789	9.44662	-1.33911		9.93081	9.18863	-1.6727		10.0105	9.45231	-1.47244										Cytoplasmic	Central intermediary metabolism
BP1104	prfB	peptide chain release factor 2	12.8179	12.8826	1.04582		13.2904	13.2376	-1.0373		13.0966	13.2344	1.10017										Cytoplasmic	Unknown function
BP1105	recJ	single-stranded-DNA-specific exonuclease	9.02763	8.84001	-1.13888		8.91945	8.67438	-1.18515		8.94079	8.80673	-1.09738										Cytoplasmic	DNA metabolism
BP1106		exported protein	8.93228	8.94341	1.00774		9.24133	8.76544	-1.39078		8.85481	8.88346	1.02006										Unknown	Cell envelope
BP1107	lolC	lipoprotein releasing system transmembrane protein	10.1128	10.2577	1.10565		10.5644	10.3456	-1.1638		10.0276	10.1804	1.11171										Cytoplasmic Membrane	Cell envelope
BP1108	lolD	lipoprotein releasing system ATP-binding protein	9.82589	9.63335	-1.14277		9.94232	9.57747	-1.28775		9.54395	9.79496	1.19004										Cytoplasmic Membrane	Unknown function
BP1109		deoxyribonuclease	8.41073	8.6354	1.16851		8.57687	8.55399	-1.01599		7.99894	8.37	1.2933										Cytoplasmic	DNA metabolism
BP1110	sphB3	serine protease	5.45649	5.59086	1.09761		5.65131	5.34376	-1.2376		5.68061	5.61487	-1.04662										Unknown	Protein fate
BP1111		hypothetical protein	4.71102	4.62842	-1.05892		4.60369	4.56019	-1.03061		4.67002	4.60363	-1.04709										Unknown	Unknown function
BP1112	bipA	outer membrane ligand binding protein	11.1126	9.46043	-3.14302		11.1559	11.1766	1.01441		6.78604	6.72142	-1.04581		20.6825	6.68975		-3.3161					Outer Membrane	Cell envelope
BP1113		competence protein (Pseudogene)	5.39237	5.39798	1.0039		5.30015	5.64774	1.27243		5.13631	5.24847	1.08085										Unknown	Unknown function
BP1115		hydrolase	10.454	11.0656	1.52796		10.1603	10.6184	1.37374		9.85273	10.2267	1.2959										Unknown	Cellular processes
BP1116		conserved hypothetical protein	11.349	11.7758	1.34427		11.1873	12.4937	2.47317		11.2692	11.8679	1.51432										Cytoplasmic	Unknown function
BP1117	greB	transcription elongation factor	10.4981	11.1353	1.55534		10.4814	11.6546	2.25511		10.7927	10.7963	1.00255										Cytoplasmic	Transcription
BP1119	fim2	serotype 2 fimbrial subunit precursor	9.37085	9.3042	-1.04728		9.77597	9.04584	-1.65879		9.694	9.2487	-1.3616										Extracellular	Cell envelope
BP1120	maeB	NADP-dependent malic enzyme	12.6824	12.8628	1.13319		12.7881	12.9323	1.10519		13.2434	13.0746	-1.12409										Cytoplasmic	DNA metabolism
BP1121	aceE	pyruvate dehydrogenase E1 component	5.41039	5.30187	-1.07812		5.31663	5.39467	1.05558		5.68339	5.70954	1.01829										Cytoplasmic	Energy metabolism
BP1122		AsnC-family transcriptional regulator	5.41726	5.43822	1.01463		5.42672	5.63504	1.15534		5.25932	5.64944	1.3105										Cytoplasmic	Regulatory functions
BP1123		membrane protein	10.1284	9.85586	-1.20795		10.2742	9.74757	-1.44051		10.4801	10.5003	1.01409										Cytoplasmic Membrane	Transport and binding proteins
BP1124	sucA	2-oxoglutarate dehydrogenase E1 component	12.6741	12.7883	1.0824		12.4456	12.9212	1.39054		11.9823	12.726	1.67444										Cytoplasmic	Energy metabolism
BP1125	odhB	dihydrolipoamide succinyltransferase component of 2-oxoglutarate dehydrogenase complex	13.4335	13.3269	-1.07671		13.1125	13.3289	1.16181		12.3936	13.3243	1.90617		2.0549								Cytoplasmic	Energy metabolism
BP1126	odhL	2-oxoglutarate dehydrogenase complex, E3 component	11.6252	11.5355	-1.06417		11.5913	11.1505	-1.35729		10.4536	11.2824	1.7762		2.29251								Cytoplasmic	Energy metabolism
BP1127		conserved hypothetical protein	8.99582	8.6468	-1.2737		9.02996	8.16861	-1.81674		7.82004	8.30698	1.40147		2.38								Cytoplasmic	Energy metabolism
BP1128	fabG	3-oxoacyl-[acyl-carrier protein] reductase	6.65732	6.99747	1.26589		6.94751	6.95359	1.00422		6.08064	6.37008	1.22217										Cytoplasmic	Fatty acid and phospholipid metabolism
BP1129		LysR-family transcriptional regulator	9.20372	9.08343	-1.08695		9.56121	9.25372	-1.23755		9.00334	8.827	-1.13001										Cytoplasmic	Regulatory functions
BP1131	tctC	Tripartite tricarboxylate transporter family receptor	9.42393	9.17885	-1.18516		9.62169	9.00813	-1.53003		8.50498	8.60493	1.07174										Periplasmic	Unknown function
BP1132		short-chain dehydrogenase	7.31448	7.35468	1.02826		7.58416	7.58261	-1.00107		6.39929	6.90223	1.4171										Cytoplasmic	Fatty acid and phospholipid metabolism
BP1135	ssiD	alpha-ketoglutarate-dependent taurine dioxygenase (Pseudogene)	8.66159	9.05894	1.31709		8.89793	9.35266	1.37053		7.28298	8.51262	2.34508										Unknown	Unknown function
BP1136	fecI	ECF-family sigma factor	4.56096	4.70326	1.10366		4.52096	4.50422	-1.01167		4.65282	4.64634	-1.0045										Cytoplasmic	Protein synthesis
BP1137	fecR	signal transduction protein	5.48058	5.05617	-1.34202		5.21801	5.04865	-1.12456		5.24675	5.00761	-1.18029										Periplasmic	Cell envelope
BP1138	bfrH	ferric siderophore receptor	4.79885	4.86077	1.04385		4.76436	4.71824	-1.03248		4.89848	4.91617	1.01234										Outer Membrane	Cellular processes
BP1139		iron uptake protein	4.87387	4.72865	-1.1059		4.85999	4.53424	-1.25332		5.07258	4.74751	-1.25273										Cytoplasmic Membrane	Unknown function
BP1140		iron uptake protein (Pseudogene)	4.71085	4.74397	1.02322		4.68904	4.77969	1.06485		4.87347	4.78628	-1.0623										Unknown	Regulatory functions
BP1141		iron uptake protein	4.80063	4.74704	-1.03784		4.83146	4.62964	-1.15015		5.12347	4.95817	-1.1214										Cytoplasmic Membrane	Regulatory functions
BP1143	trpS	tryptophanyl-tRNA synthetase	9.60224	9.40393	-1.14735		9.37468	9.62104	1.18621		8.46543	9.05682	1.5067		2.21582								Cytoplasmic	Protein synthesis
BP1144	tex	transcription accessory protein	10.2883	10.3277	1.02768		9.77834	10.1209	1.268		10.3584	10.0731	-1.21871										Cytoplasmic	Unknown function
BP1145		ATP-dependent helicase	9.41446	9.30002	-1.08255		9.53627	9.15698	-1.3007		9.86556	9.64542	-1.16485										Cytoplasmic	DNA metabolism
BP1146	comL	competence lipoprotein precursor	12.8649	12.6973	-1.1232		12.7368	12.3043	-1.34954		12.4143	12.3824	-1.02239										Outer Membrane	Unknown function
BP1147	rluD	ribosomal large subunit pseudouridine synthase D	10.8607	10.5883	-1.20786		11.0414	10.6895	-1.27628		10.594	10.5651	-1.02028										Cytoplasmic	Protein synthesis
BP1148		conserved hypothetical protein	9.49565	8.86134	-1.5522		9.29182	8.83819	-1.36948		8.44204	8.32254	-1.08636		2.0581								Unknown	Hypothetical proteins
BP1149	phbC	poly-beta-hydroxybutyrate polymerase	10.3068	10.1548	-1.11113		10.1226	10.2326	1.0793		9.28065	9.54286	1.19931		2.04487								Cytoplasmic	Fatty acid and phospholipid metabolism
BP1150	fabG	acetoacetyl-CoA reductase	10.9175	11.1223	1.15253		10.7068	11.0944	1.3082		10.274	10.5167	1.18316										Cytoplasmic	Unknown function
BP1151		conserved hypothetical protein	12.1112	11.9253	-1.13753		11.8886	12.5191	1.54811		11.4997	11.8827	1.30405										Unknown	Unknown function
BP1152		fe iron uptake	12.5447	12.4489	-1.06867		12.6799	12.9653	1.21878		10.3279	11.2441	1.88716		4.59055	2.30033							Outer Membrane	Transport and binding proteins
BP1153		exported protein	12.0427	11.698	-1.26984		12.2737	12.4698	1.14567		10.2216	10.8967	1.59674		3.65575								Unknown	Unknown function
BP1154		membrane protein	10.1401	10.134	-1.00422		10.6206	10.5567	-1.04529		8.99944	9.27874	1.21361		2.20717								Cytoplasmic Membrane	Cell envelope
BP1155		regulatory protein	9.04735	8.79347	-1.19241		9.42913	9.01716	-1.3305		7.97492	7.72235	-1.19133		2.08948								Cytoplasmic Membrane	Energy metabolism
BP1156		conserved hypotheticals protein	8.03708	8.27879	1.18239		8.48842	8.05549	-1.34997		7.81362	7.64379	-1.12493										Cytoplasmic	Cell envelope
BP1158		dioxygenase	6.96152	7.07804	1.08412		6.96852	7.40391	1.35228		7.23082	7.85004	1.53604										Unknown	Energy metabolism
BP1159		2-pyrone-4,6-dicarboxylic acid hydrolase	4.89481	4.86688	-1.01955		4.93076	4.80083	-1.09424		4.98428	5.0315	1.03327										Cytoplasmic	Cell envelope
BP1160	tctC	Tripartite tricarboxylate transporter family receptor	5.47144	5.40831	-1.04473		5.39592	5.40275	1.00475		5.40692	5.36144	-1.03203										Periplasmic	Unknown function
BP1161		racemase	5.20688	5.30665	1.0716		5.10629	5.18532	1.05631		5.09557	5.05877	-1.02584										Cytoplasmic	Cell envelope
BP1162		LysR-family transcriptional regulator	6.95781	7.39167	1.35084		6.44884	8.17077	3.29877		6.75126	7.31644	1.47957										Cytoplasmic	Regulatory functions
BP1163		short-chain dehydrogenase	8.30986	8.40859	1.07083		8.5908	8.51857	-1.05134		8.11152	8.19915	1.06262										Cytoplasmic	Unknown function
BP1164		membrane protein	6.77783	6.60938	-1.12385		7.71072	6.80662	-1.87138		6.28408	6.18776	-1.06904										Cytoplasmic Membrane	Cellular processes
BP1165		sodium/solute symporter	6.76012	5.59964	-2.23532		7.37414	5.37811	-3.98901		8.22065	6.60589	-3.06261										Cytoplasmic Membrane	Unknown function
BP1165		sodium/solute symporter	6.76012	5.59964	-2.23532		7.37414	5.37811	-3.98901		8.22065	6.60589	-3.06261										Cytoplasmic Membrane	Unknown function
BP1166	ldcA	muramoyltetrapeptide carboxypeptidase	6.84054	6.64035	-1.14885		6.91325	6.87195	-1.02904		6.61076	6.71183	1.07257										Cytoplasmic	Unknown function
BP1167		adolase	8.58271	8.73348	1.11016		8.99327	8.63109	-1.28537		8.53476	8.68803	1.11209										Cytoplasmic	Unknown function
BP1168		LysR-family transcriptional regulator	10.218	10.5793	1.2845		9.65231	11.1351	2.79483		9.77227	10.475	1.62763										Cytoplasmic Membrane	Regulatory functions
BP1169		oxidoreductase	5.86437	5.98628	1.08817		6.07061	6.07203	1.00098		6.01286	6.19581	1.1352										Cytoplasmic	Central intermediary metabolism
BP1170	tctC	Tripartite tricarboxylate transporter family receptor	5.47077	5.56432	1.06699		5.65204	5.28409	-1.29052		5.92609	5.80532	-1.08732										Periplasmic	Unknown function
BP1171		conserved hypothetical protein	7.47344	7.51008	1.02572		7.27708	7.22348	-1.03785		7.25647	7.31887	1.0442										Unknown	Hypothetical proteins
BP1172		membrane protein (Pseudogene)	7.05222	7.68663	1.5523		7.15554	7.42872	1.20847		7.26015	7.03103	-1.17212										Unknown	Biosynthesis of cofactors, prosthetic groups, and carriers
BP1174		hypothetical protein	6.62532	6.75741	1.09588		6.48784	6.90152	1.33208		6.61199	6.2325	-1.30088										Unknown	Unknown function
BP1175		exported protein	13.5616	13.3994	-1.11895		12.9991	13.5354	1.45025		11.422	11.9477	1.43959		4.46225	2.72409							Unknown	Cell envelope
BP1176	astE	succinylglutamate desuccinylase	10.164	10.2899	1.09117		10.3436	10.2232	-1.08701		9.85656	10.2678	1.32984										Cytoplasmic	Unknown function
BP1178		membrane protein	8.25541	8.34	1.06039		8.50737	8.30172	-1.15321		7.9995	8.05148	1.03669										Cytoplasmic Membrane	Unknown function
BP1180		LysR-family transcriptional regulator	10.5053	10.0628	-1.35899		10.8375	9.88052	-1.94128		10.005	9.81812	-1.13831										Cytoplasmic	Regulatory functions
BP1181	glnQ	amino acids ABC transporter, ATP-binding protein	11.1763	10.7895	-1.30756		11.3123	10.3926	-1.89171		10.1076	9.1613	-1.92695		2.01833	3.07281							Cytoplasmic Membrane	Transport and binding proteins
BP1182		amino acids ABC transporter, permease protein	10.4159	10.0585	-1.28119		10.7021	9.2993	-2.64414		7.02732	6.96733	-1.04246		10.3793	8.55209							Cytoplasmic Membrane	Unknown function
BP1183		amino acids ABC transporter, permease protein	10.2781	10.0161	-1.19911		10.6251	9.33754	-2.4411		7.00533	7.24834	1.18346		9.59826	6.77569							Cytoplasmic Membrane	Unknown function
BP1184		solute-binding protein	9.63927	9.38088	-1.19614		9.93898	8.72757	-2.31564		6.46613	6.49208	1.01815		9.08852	7.28235							Periplasmic	Unknown function
BP1185	aspC	aspartate aminotransferase	10.1602	9.65354	-1.42079		10.6152	9.27065	-2.53958		6.73452	6.85931	1.09035		10.527	7.23687							Cytoplasmic	Amino acid biosynthesis
BP1186		aldolase	9.77146	9.38315	-1.30886		10.4125	8.98845	-2.68343		6.43077	6.68532	1.19296		10.0628	6.5238							Cytoplasmic	Biosynthesis of cofactors, prosthetic groups, and carriers
BP1188		hypothetical protein	6.60429	6.26559	-1.26462		6.7992	6.17717	-1.53904	1.95e-07	6.63537	6.08277	-1.46673										Cytoplasmic	Hypothetical proteins
BP1189		lipoprotein	12.3364	12.7904	1.36991		11.1781	12.2612	2.11864		11.4347	11.1677	-1.20326			3.06857			2.27819				Outer Membrane	Unknown function
BP1190		conserved hypothetical protein	6.02213	5.97507	-1.03316		6.0524	6.06685	1.01007		6.21674	6.26941	1.03718										Unknown	Unknown function
BP1191	sigJ	RNA polymerase sigma factor	7.57739	7.37099	-1.15381		7.53679	7.70108	1.12061		7.57348	7.94336	1.29225										Cytoplasmic	DNA metabolism
BP1192		exported protein	10.5425	10.4236	-1.08588		10.6579	10.3666	-1.22374		11.4012	10.606	-1.73533										Unknown	Cell envelope
BP1193		conserved hypothetical protein	9.60708	9.60289	-1.00291		9.84906	9.59924	-1.18906		10.6652	9.96928	-1.61994								-2.08959		Unknown	Unknown function
BP1194		conserved hypothetical protein	11.1603	10.8355	-1.25249		11.3053	10.8765	-1.34609		11.0859	11.0179	-1.04827										Cytoplasmic	Central intermediary metabolism
BP1195		ferredoxin	8.21462	7.98762	-1.1704		8.14746	8.31655	1.12435		7.92652	8.01658	1.06441										Unknown	Unknown function
BP1196		exported protein	10.2362	10.3158	1.05677		10.2758	10.4069	1.09514		11.5814	10.358	-2.335								-2.54042		Unknown	Cell envelope
BP1197	btr	transcriptional regulatory protein	10.7436	11.3183	1.48935		10.261	11.6276	2.57864		11.1344	11.4354	1.23201										Cytoplasmic	Unknown function
BP1198	clpB	ATP-dependent protease, ATPase subunit	11.8519	11.4023	-1.3656		11.7518	12.2791	1.44115		10.7765	11.5316	1.68768		2.17435								Cytoplasmic	Protein fate
BP1200	bapB	autotransporter (pseudogene)	9.26875	9.54675	1.21251		8.97321	10.0736	2.14411		5.66595	6.24008	1.48878		12.2962	10.6529							Extracellular	Unknown function
BP1201	tcfA	tracheal colonization factor precursor	14.8648	14.8463	-1.01289		13.4248	14.5514	2.18342		6.25048	6.54723	1.22837		427.269	292.353			2.65602				Extracellular	Cellular processes
BP1202		TetR-family transcriptional regulator	9.56995	9.66335	1.06688		9.40378	9.80822	1.32358		10.0558	10.6481	1.5077									-2.06502	Cytoplasmic	Regulatory functions
BP1203		conserved hypothetical protein	8.84159	8.96725	1.09101		7.87888	8.74039	1.81694		6.50321	7.31476	1.7551			3.18113							Unknown	Transport and binding proteins
BP1204		conserved hypothetical protein	9.01024	9.13338	1.0891		8.01945	8.97855	1.9441		6.11751	7.25045	2.19305			3.77622							Cytoplasmic	Unknown function
BP1205		conserved hypothetical protein	10.5364	10.8183	1.21584		9.60514	10.8479	2.36654		8.15792	9.20536	2.06686		5.20969	3.01794							Unknown	Hypothetical proteins
BP1206		LysR-family transcriptional regulator	7.265	6.88172	-1.3043		7.12139	6.92185	-1.14833		7.55384	7.70906	1.11359										Cytoplasmic	Regulatory functions
BP1207		N-acyl-D-glutamate deacylase	6.87541	6.79551	-1.05694		6.92296	6.9735	1.03565		7.12006	7.27084	1.11017										Cytoplasmic	Unknown function
BP1208	tctC	Tripartite tricarboxylate transporter family receptor	7.28983	7.18374	-1.07631		7.24469	7.00344	-1.18202		7.35795	7.27641	-1.05815										Periplasmic	Cell envelope
BP1209		oxidoreductase	5.45638	5.48043	1.01681		5.60504	5.45686	-1.10817		5.73661	5.42779	-1.23869										Unknown	Cell envelope
BP1210	apbE	thiamine biosynthesis lipoprotein precursor	6.41694	5.79228	-1.54185		6.71765	5.93163	-1.72431		6.82472	5.76486	-2.08473										Unknown	Cell envelope
BP1211		exported protein	6.96671	6.59747	-1.29167		7.52511	6.74345	-1.71911		7.02855	6.28674	-1.67227										Unknown	Cell envelope
BP1212		exported protein	5.68247	5.20164	-1.39555		6.3134	5.32469	-1.98441		5.48582	5.05521	-1.3478										Unknown	Cell envelope
BP1213		membrane protein	5.83404	5.16178	-1.59357		7.7963	5.56385	-4.69931		5.14724	4.99584	-1.11065										Cytoplasmic Membrane	Unknown function
BP1214	nodI	ABC, transporter, ATP-binding protein	8.28307	8.12233	-1.11786		8.32215	8.39763	1.05371		8.23567	8.3348	1.07113										Cytoplasmic Membrane	Cellular processes
BP1215	nodJ	ABC transporter, permease protein	7.16228	6.79755	-1.28764		7.20073	6.97391	-1.17025		6.94115	7.01258	1.05076										Cytoplasmic Membrane	Transport and binding proteins
BP1216		membrane protein	9.8656	10.2533	1.30827		9.81308	10.5653	1.68439		9.84158	10.4207	1.49396										Cytoplasmic Membrane	Cell envelope
BP1217	ccrB	membrane protein	9.94903	10.2901	1.26668		9.89733	10.6283	1.65972		9.9456	10.5495	1.51984										Cytoplasmic Membrane	Unknown function
BP1218		exported protein	8.46273	8.13066	-1.25882		8.70995	8.07762	-1.55007		8.91418	8.3895	-1.43861										Unknown	Cell envelope
BP1219		phytoene synthase	9.2377	8.87798	-1.28318		9.60147	8.7816	-1.76525		9.25312	8.95423	-1.2302										Cytoplasmic	Central intermediary metabolism
BP1220		phytoene synthase	10.6856	10.2332	-1.36829		11.1213	10.1341	-1.98232		10.823	10.3715	-1.3674										Cytoplasmic	Central intermediary metabolism
BP1221	dadX	alanine racemase, catabolic	9.70985	9.38905	-1.24902		9.91269	9.65821	-1.19291		9.60833	9.57172	-1.0257										Cytoplasmic	Cell envelope
BP1222		short-chain dehydrogenase	11.072	11.3076	1.17736		11.4817	11.3486	-1.09665		12.0816	11.5092	-1.48704								-2.01447		Cytoplasmic	Unknown function
BP1223		membrane protein	9.76497	9.9388	1.12805		9.69837	10.3614	1.58342		9.24459	9.90971	1.5857										Periplasmic	Cell envelope
BP1225	ecf	Ecf-type RNA polymerase sigma factor	9.85633	10.1044	1.18763		10.2789	10.4135	1.09786		9.76903	9.81401	1.03167										Cytoplasmic Membrane	DNA metabolism
BP1226	luxR	exported protein (pseudogene)	5.04813	5.12807	1.05697		4.99718	4.90774	-1.06396		5.17654	5.10204	-1.053										Unknown	Unknown function
BP1227	radA	DNA repair protein	9.74091	9.26058	-1.39506		9.79892	9.45443	-1.2697		10.2495	10.0014	-1.18766										Cytoplasmic	DNA metabolism
BP1228		membrane protein	7.6904	7.70941	1.01326		7.83027	7.57198	-1.19606		8.24871	8.27996	1.0219										Cytoplasmic Membrane	Cell envelope
BP1229		exported protein	11.9102	12.3694	1.37477		11.5827	12.4219	1.78901		12.2339	11.0976	-2.19809			2.46371							Unknown	Unknown function
BP1230	norM	multidrug resistance protein	7.64348	7.74747	1.07474		8.07674	7.71008	-1.28936		8.22373	8.19408	-1.02076										Cytoplasmic Membrane	Transport and binding proteins
BP1231		membrane protein	8.43651	8.04681	-1.31012		8.50677	8.22531	-1.21542		8.53844	8.28904	-1.18871										Cytoplasmic Membrane	Cell envelope
BP1232	rpmE2	50S ribosomal protein L31	12.5383	12.9574	1.33707		13.0569	12.8082	-1.18814		13.0677	13.0951	1.01917										Cytoplasmic	Protein synthesis
BP1233		tryptophan oxygenase	10.6524	10.1609	-1.40585		10.4939	10.5546	1.04299		9.91227	10.0853	1.12742										Cytoplasmic	Energy metabolism
BP1234		conserved hypothetical protein	10.026	10.0065	-1.01363		10.2093	10.5064	1.22863		9.72421	10.0488	1.2523										Cytoplasmic	Cellular processes
BP1235	radC	DNA repair protein	5.26028	5.27727	1.01185		5.14154	5.17044	1.02023		5.26329	5.32027	1.04029										Cytoplasmic	DNA metabolism
BP1236	fkpB	FkbP-type peptidyl-prolyl cis-trans isomerase	11.3883	11.6933	1.23538		11.251	11.95	1.62339		11.2537	11.8795	1.54304										Cytoplasmic	Protein fate
BP1237	ispH	drug tolerance protein	11.1475	11.135	-1.00869		10.9925	11.3696	1.29871		11.2488	11.4482	1.1482										Cytoplasmic	Biosynthesis of cofactors, prosthetic groups, and carriers
BP1238		glutathione-S-transferase	11.7359	11.9442	1.15533		11.6737	12.1203	1.3628		12.1022	12.2708	1.12399										Cytoplasmic	Energy metabolism
BP1239		conserved hypothetical protein	10.3453	11.2492	1.87104		9.37034	11.9541	5.99483	1.39e-07	9.67191	11.019	2.54402										Unknown	Hypothetical proteins
BP1240		conserved hypothetical protein	7.29868	6.25537	-2.06095		7.4875	6.11892	-2.58216		9.24593	7.94856	-2.4578								-3.81025		Cytoplasmic	Biosynthesis of cofactors, prosthetic groups, and carriers
BP1241		conserved hypothetical protein	13.3269	13.4561	1.09371		14.0131	13.7105	-1.23337		14.4336	14.3197	-1.08217								-2.12041		Unknown	Unknown function
BP1242		LysR-family transcriptional regulator	10.7789	10.8628	1.0599		11.4461	11.8171	1.29331		11.89	12.1472	1.19514								-2.14392	-2.36669	Cytoplasmic	Regulatory functions
BP1243		conserved hypothetical protein	12.853	12.1984	-1.57415		13.2364	12.1432	-2.13336		13.0274	12.0567	-1.95979										Cytoplasmic	Hypothetical proteins
BP1244		conserved hypothetical protein	10.7042	10.538	-1.12205		10.9596	10.2439	-1.64226		11.004	10.7205	-1.21714										Cytoplasmic	Protein synthesis
BP1245		conserved hypothetical protein	11.797	11.5772	-1.16456		12.1942	11.2743	-1.89196		12.3809	12.1226	-1.19604										Cytoplasmic	Unknown function
BP1246	nusA	N utilization substance protein A	12.6203	12.0966	-1.43761		12.7119	11.7799	-1.90792		13.0538	12.4871	-1.48109										Cytoplasmic	Unknown function
BP1247	infB	translation initiation factor IF-2	11.9691	11.7503	-1.16375		11.9768	11.9155	-1.04344		12.5583	12.248	-1.23999										Cytoplasmic	Protein synthesis
BP1248	rbfA	ribosome-binding factor A	11.5723	11.3876	-1.13656		11.5336	11.4554	-1.05573		11.871	11.6213	-1.18889										Cytoplasmic	Transcription
BP1249	truB	tRNA pseudouridine synthase B	11.477	11.1974	-1.21385		11.6755	11.1621	-1.42744		11.8997	11.3677	-1.446										Cytoplasmic	Protein synthesis
BP1250	typA	GTP-binding elongation factor	10.9323	10.7743	-1.11571		11.1403	10.4536	-1.60964		11.3085	10.6584	-1.56935										Cytoplasmic Membrane	Unknown function
BP1251	ptxB-like	toxin, ptxB,C-like	11.7277	11.6901	-1.02634		10.4102	10.3554	-1.03869		5.19821	5.26146	1.04482		100.585	76.8278			2.52928	2.44242			Unknown	Cellular processes
BP1252		exported protein	11.5746	11.7496	1.129		10.2266	9.8821	-1.26972		5.48347	5.66	1.13016		66.9418	62.7083			2.43358	3.55627			Unknown	Cell envelope
BP1253		exported protein	10.7409	10.9128	1.12656		10.3004	10.509	1.15556		9.85783	9.98959	1.09563										Unknown	Hypothetical proteins
BP1254	polA	DNA polymerase I	9.20678	8.90817	-1.22996		8.92399	8.859	-1.04608		8.61731	8.97524	1.28159										Cytoplasmic	DNA metabolism
BP1255		membrane protein	11.5427	11.5906	1.03374		12.2142	12.0291	-1.13687		12.3771	12.2997	-1.05514										Cytoplasmic Membrane	Cell envelope
BP1256		carboxymethylenebutenolidase	9.59878	9.49441	-1.07502		9.95579	9.88841	-1.04781		10.6921	11.0869	1.31472								-2.12373	-3.00265	Unknown	Energy metabolism
BP1257		membrane protein	10.311	10.2072	-1.07462		10.0838	10.5593	1.39039		9.46202	10.0049	1.4569										Cytoplasmic Membrane	Cell envelope
BP1258	sdaA	L-serine dehydratase 1	10.2741	9.96884	-1.2356		9.98794	10.1324	1.10529		9.9194	10.1931	1.20888										Cytoplasmic	Energy metabolism
BP1259		conserved hypothetical protein	13.1681	13.5374	1.29176		12.876	13.6612	1.72339		12.5233	13.2138	1.61378										Cytoplasmic	Unknown function
BP1260	glnE	glutamate-ammonia-ligase adenylyltransferase	9.20404	9.14363	-1.04276		9.14674	9.24774	1.07252		8.96131	9.22966	1.20443										Unknown	Amino acid biosynthesis
BP1261		conserved hypothetical protein (Pseudogene)	6.68649	6.44472	-1.18244		6.83675	6.36801	-1.3839		6.16224	5.93708	-1.16891										Unknown	Hypothetical proteins
BP1262	rho	transcription termination factor Rho	12.961	13.2628	1.23272		12.9818	13.0649	1.0593		13.1584	13.0913	-1.04759										Cytoplasmic	Transcription
BP1263	trxA	thioredoxin 1	14.8654	14.4673	-1.31779		14.5657	14.6312	1.04642		14.9046	14.5374	-1.28988										Cytoplasmic	Unknown function
BP1264	parE	topoisomerase IV subunit B	10.1203	9.93608	-1.13623		10.203	9.77587	-1.34457		10.138	10.1901	1.0368										Cytoplasmic	Unknown function
BP1265		membrane protein	9.43925	9.66129	1.16638		9.50591	9.59465	1.06344		9.58725	9.84211	1.19322										Cytoplasmic Membrane	Cell envelope
BP1266	parC	topoisomerase IV subunit A	9.23294	9.18098	-1.03667		9.05126	9.31373	1.19953		9.25954	9.27238	1.00894										Cytoplasmic	DNA metabolism
BP1267		membrane protein	8.38499	8.66725	1.2161		8.44291	8.61185	1.12423		8.91044	8.89707	-1.00931										Cytoplasmic Membrane	Transport and binding proteins
BP1269		C-terminal region of a membrane protein (Pseudogene)	5.98196	5.99072	1.00609		6.06102	6.1999	1.10105		5.78672	6.09875	1.24145										Unknown	Cell envelope
BP1270		glutathione S-transferase	5.16603	5.19535	1.02053		5.10382	5.04928	-1.03853		5.36858	5.31465	-1.03809										Cytoplasmic	Central intermediary metabolism
BP1271		conserved hypothetical protein (Pseudogene)	5.05555	5.09159	1.0253		5.02898	5.01211	-1.01176		5.44223	5.07783	-1.28735										Unknown	Unknown function
BP1272		aspartate racemase (Pseudogene)	4.77139	4.7476	-1.01663		4.70585	4.69129	-1.01014		4.87034	4.77788	-1.06619										Unknown	Amino acid biosynthesis
BP1273	livF	high-affinity branched-chain amino acid transport, ATP-binding protein	9.50157	9.54581	1.03114		9.34781	9.82159	1.38874		11.1062	10.5018	-1.52033								-3.28295		Cytoplasmic	Transport and binding proteins
BP1274	livG	high-affinity branched-chain amino acid transport, ATP-binding protein	9.91366	10.0028	1.06374		9.80798	10.1739	1.28873		11.6667	11.0013	-1.58597								-3.31065		Cytoplasmic	Unknown function
BP1275	livM	high-affinity branched-chain amino acid transport system, permease protein	8.2034	8.2417	1.0269		8.14147	8.24091	1.07136		9.61366	9.21852	-1.31507								-2.76099		Cytoplasmic Membrane	Transport and binding proteins
BP1276	livH	high-affinity branched-chain amino acid transport system, permease protein	8.34176	8.29677	-1.03168		8.18671	8.01283	-1.12809		9.62675	8.87372	-1.68533								-2.39892		Cytoplasmic Membrane	Unknown function
BP1277	livJ	leu/ile/val-binding protein precursor	9.97142	10.1507	1.13235		9.79211	9.95659	1.12076		11.2094	10.7236	-1.40034								-2.33516		Periplasmic	Transport and binding proteins
BP1279		membrane protein	11.2821	11.2412	-1.02876		11.413	11.2569	-1.1142		11.5447	11.5005	-1.03109										Cytoplasmic Membrane	Cell envelope
BP1280	proC	pyrroline-5-carboxylate reductase	10.9848	11.0082	1.01638		11.0476	11.2556	1.15503		11.2703	11.3165	1.03256										Cytoplasmic	Amino acid biosynthesis
BP1281	ugpB	glycerol-3-phosphate-binding periplasmic protein precursor	10.8667	11.1144	1.18727		10.7181	11.1126	1.3145		10.648	11.1355	1.40199										Periplasmic	Transport and binding proteins
BP1282	ugpA	sn-glycerol-3-phosphate transport system, permease protein	9.59813	9.84251	1.18458		9.4743	9.78241	1.23808		8.78362	9.65895	1.83443										Cytoplasmic Membrane	Unknown function
BP1283	ugpE	sn-glycerol-3-phosphate transport system permease protein	9.31972	9.4127	1.06657		9.09094	9.28638	1.14507		8.48847	9.15478	1.58701										Cytoplasmic Membrane	Unknown function
BP1284	ugpC	sn-glycerol-3-phosphate transport ATP-binding protein	8.787	8.88001	1.06659		8.43407	8.91599	1.3966		8.02901	8.58951	1.47478										Cytoplasmic Membrane	Transport and binding proteins
BP1285	livJ	leu/ile/val-binding protein precursor	12.0687	11.9348	-1.09726		12.1043	11.8527	-1.19054		12.5012	12.4961	-1.00352										Periplasmic	Transport and binding proteins
BP1286		conserved hypothetical protein	8.0566	10.9104	7.22912	0.00251	7.92273	9.26094	2.52837		7.00013	7.82365	1.76972			8.17659				3.11507			Unknown	Hypothetical proteins
BP1288		membrane protein (Pseudogene)	7.81335	7.75763	-1.03938		8.10499	7.65921	-1.36205		8.00713	7.95208	-1.0389										Unknown	Unknown function
BP1289		membrane protein	9.24051	9.78863	1.46218		9.67606	9.89822	1.16648		9.49753	9.93118	1.35065										Cytoplasmic Membrane	Cell envelope
BP1290		conserved hypothetical protein	12.0968	12.3359	1.18023		11.419	13.1954	3.42563	8.77e-07	11.8735	12.3262	1.36868										Unknown	Hypothetical proteins
BP1291		conserved hypothetical protein	9.78542	10.6905	1.87264		9.43351	11.5393	4.30439	4.35e-07	9.79992	10.6415	1.79204										Unknown	Hypothetical proteins
BP1292		exported protein	9.49703	10.2165	1.64657		9.19395	10.6232	2.69314		9.22446	9.66146	1.35379										Cytoplasmic Membrane	Unknown function
BP1293	lldD	L-lactate dehydrogenase	6.74396	6.96965	1.16934		7.10786	7.02168	-1.06156		6.49836	6.65864	1.1175										Cytoplasmic	Energy metabolism
BP1294	psd	phosphatidylserine decarboxylase proenzyme	11.1598	11.1956	1.02511		11.5954	10.9855	-1.5262		11.1225	11.1256	1.00215										Cytoplasmic Membrane	Fatty acid and phospholipid metabolism
BP1295		hypothetical protein	8.36803	8.27521	-1.06645		8.72808	8.16334	-1.47912		8.14933	8.12857	-1.01449										Unknown	Hypothetical proteins
BP1296		lipoprotein	11.2876	11.3084	1.01452		11.1616	11.2705	1.07836		10.989	11.2573	1.20441										Unknown	Cell envelope
BP1297		lipoate-protein ligase A	8.48166	8.14171	-1.26571		8.4229	8.16433	-1.19629		8.54482	8.40277	-1.10347										Cytoplasmic	Biosynthesis of cofactors, prosthetic groups, and carriers
BP1298		conserved hypothetical protein	8.84588	8.61153	-1.17638		8.8362	8.51913	-1.2458		9.06834	9.15081	1.05883										Unknown	Unknown function
BP1299		acetyltransferase	9.42427	9.03294	-1.3116		9.38031	8.84003	-1.45425		9.52422	9.44723	-1.05482										Unknown	Regulatory functions
BP1300		glutathione transferase	12.3802	12.3114	-1.04885		12.5409	12.239	-1.23278		12.5646	12.5357	-1.02021										Cytoplasmic	Central intermediary metabolism
BP1301		glutathione peroxidase	10.3107	10.2141	-1.06931		10.2074	10.3877	1.13309		10.8306	10.705	-1.09098										Cytoplasmic	Cellular processes
BP1302		exported protein	8.61925	8.90748	1.22114		8.51784	8.75519	1.17883		11.9759	10.3761	-3.0311	3.74e-06							-10.3571	-2.74052	Unknown	Cell envelope
BP1303		conserved hypothetical protein (Pseudogene)	8.19281	8.28931	1.06918		8.28504	8.20396	-1.05781		11.6299	9.84263	-3.45171	2.65e-06							-11.1012	-2.93564	Unknown	Cell envelope
BP1304		conserved hypothetical protein	9.33584	9.33932	1.00242		8.92052	9.68729	1.70146		9.41372	9.239	-1.12875										Unknown	Unknown function
BP1305		conserved hypothetical protein	11.0091	11.1447	1.09853		10.8022	11.6802	1.83786		12.5786	12.0539	-1.43857								-2.95234		Cytoplasmic	Amino acid biosynthesis
BP1306	arsC	arsenate reductase	14.1423	14.2927	1.10982		14.004	14.4339	1.34707		14.0916	14.3424	1.18984										Cytoplasmic	Cellular processes
BP1307		bacterioferritin comigratory protein	11.0229	11.203	1.13292		10.5895	11.5878	1.99771		10.4545	11.0333	1.49353										Unknown	Transport and binding proteins
BP1310		membrane protein (Pseudogene)	7.53544	7.91688	1.30264		7.8522	8.03766	1.13718		10.2747	9.0765	-2.2946								-6.71807	-2.30392	Unknown	Transcription
BP1311		membrane protein	10.813	11.3381	1.43898		12.6055	12.6005	-1.00349		13.3703	13.572	1.15009				-3.54047	-2.35419			-6.02363	-4.60813	Cytoplasmic Membrane	Cell envelope
BP1312		metalloprotease (Pseudogene)	8.74975	8.34771	-1.32138		7.97769	8.89813	1.89269		10.3116	10.2451	-1.04717								-2.96759	-3.73135	Unknown	Unknown function
BP1313		conserved hypothetical protein	6.31826	6.18143	-1.09949		6.14751	6.6744	1.44082		9.6803	8.98646	-1.61758								-10.231	-7.22403	Unknown	Protein fate
BP1314		exported protein	10.758	10.7499	-1.00563		11.8372	11.8606	1.01636		10.9882	12.1353	2.21468				-2.10231	-2.16848				-2.64991	Unknown	Unknown function
BP1315		universal stress family protein	14.8401	15.0881	1.18756		15.4394	15.5341	1.06787		14.8403	15.6245	1.72208										Cytoplasmic	Unknown function
BP1316		membrane protein (Pseudogene)	7.27835	6.706	-1.48694		7.73752	6.88986	-1.79958		5.338	5.54797	1.15666										Unknown	Unknown function
BP1318		membrane protein	9.41652	9.2204	-1.14561		9.64407	9.71215	1.04832		7.1234	7.92245	1.73996		4.40492	2.50484							Cytoplasmic Membrane	Unknown function
BP1319		GntR-family transcriptional regulator	10.4901	10.6547	1.12083		9.85526	10.985	2.18825		8.75692	10.2494	2.81366		3.30742								Cytoplasmic	Regulatory functions
BP1320		conserved hypothetical protein	11.5707	11.8763	1.23589		10.8956	12.2513	2.55934		10.3135	11.5323	2.32755		2.4393								Cytoplasmic	Hypothetical proteins
BP1321	pdxK	pyridoxine kinase	11.5951	12.1295	1.44841		11.2182	12.5156	2.45792		10.5073	11.548	2.05723		2.16033								Cytoplasmic	Biosynthesis of cofactors, prosthetic groups, and carriers
BP1322		two-component sensor histidine kinase (Pseudogene)	7.34575	7.22153	-1.08992		7.38962	7.59222	1.15077		9.28151	8.55627	-1.65318								-3.68974		Cytoplasmic Membrane	Regulatory functions
BP1323		alpha amylase	5.13365	5.18414	1.03562		5.23966	5.12808	-1.08041		5.23548	5.23746	1.00137										Cytoplasmic	Cell envelope
BP1324	malA	4-alpha-glucanotransferase (pseudogene)	5.04088	5.15258	1.0805		4.93949	4.83313	-1.07651		5.07661	5.25763	1.13369										Unknown	Energy metabolism
BP1326		alpha amylase	5.3153	5.18716	-1.09288		5.37741	5.11473	-1.19971		5.57092	5.2871	-1.21741										Cytoplasmic	Energy metabolism
BP1327	glgX	glycosyl hydrolase	5.06522	5.24766	1.1348		5.10492	5.16409	1.04187		5.1416	5.22628	1.06045										Cytoplasmic	DNA metabolism
BP1328	glgB	1,4-alpha-glucan branching enzyme	4.98	4.98825	1.00573		5.03655	4.90731	-1.09372		4.89223	4.76295	-1.09375										Cytoplasmic	Energy metabolism
BP1329		alpha-glucosidase	4.85603	4.97617	1.08684		4.87528	4.90379	1.01996		4.90632	4.93761	1.02193										Cytoplasmic	Energy metabolism
BP1330		alpha-amylase (pseudogene)	5.24092	5.14852	-1.06614		5.41334	5.06281	-1.27503		4.88075	4.93617	1.03916										Unknown	Energy metabolism
BP1332	tnp	transposase	5.01601	5.1418	1.09111		5.25603	4.82995	-1.34358		5.42909	5.09224	-1.263										Cytoplasmic	Unknown function
BP1333		hypothetical protein	6.15402	5.77571	-1.29982		6.52687	5.76538	-1.69524		5.63876	5.53904	-1.07157										Unknown	Unknown function
BP1334		conserved hypothetical protein	4.98746	4.92416	-1.04485		5.15186	4.73159	-1.33818		4.79989	4.82146	1.01506										Cytoplasmic	Protein fate
BP1335		conserved hypothetical protein	4.80844	4.73679	-1.05092		4.77325	4.70457	-1.04876		4.63366	4.71176	1.05563										Cytoplasmic	Hypothetical proteins
BP1338		membrane protein (Pseudogene)	6.30244	6.28883	-1.00948		6.74441	6.57677	-1.12322		6.09859	6.52779	1.34649										Unknown	Cell envelope
BP1339		phospholipase	4.75698	4.82724	1.04991		4.72076	4.78723	1.04715		4.83214	4.89869	1.04721										Cytoplasmic Membrane	Cellular processes
BP1340		conserved hypothetical protein	4.75195	4.80953	1.04072		4.70751	4.82331	1.08358		4.75543	4.80187	1.03271										Cytoplasmic	Unknown function
BP1341		hypothetical protein (pseudogene)	9.58952	9.55565	-1.02375		9.72106	8.68758	-2.04696		10.2603	10.1039	-1.11445										Unknown	Unknown function
BP1342		conserved hypothetical protein	6.98012	7.19888	1.16373		6.80605	7.41776	1.52807		7.28936	7.57743	1.22101										Unknown	Regulatory functions
BP1343	mxcB	iron utilization protein (Pseudogene)	8.11152	8.29374	1.13463		7.98742	8.39852	1.3297		8.36352	8.39967	1.02537										Unknown	Unknown function
BP1344	(exp)	autotransporter	6.19949	6.56679	1.28994		6.20153	6.59021	1.3092		7.12232	8.1239	2.00219										Extracellular	Unknown function
BP1345		conserved hypothetical protein	7.62534	7.73223	1.0769		7.4205	8.09378	1.59469		7.62036	7.93713	1.24554										Cytoplasmic	Hypothetical proteins
BP1346		LysR-family transcriptional regulator	10.0172	10.3319	1.24371		10.298	10.5216	1.16765		10.1784	10.5699	1.31183										Cytoplasmic	Regulatory functions
BP1347		reductase	9.37963	9.11409	-1.20209		9.4309	9.13634	-1.22651		9.34235	9.21165	-1.09482										Unknown	Unknown function
BP1348	citE	citrate lyase beta chain	7.61659	7.73405	1.08482		7.73483	7.56518	-1.12479		7.66606	7.85238	1.13786										Cytoplasmic	Unknown function
BP1349		GntR-family transcriptional regulator	10.533	11.182	1.568		10.0294	11.734	3.25954	2.25e-06	9.79817	10.589	1.73003										Cytoplasmic	Regulatory functions
BP1350		acetyl-CoA synthetase	4.9518	4.98975	1.02665		4.92077	4.94718	1.01847		5.02532	4.92116	-1.07487										Cytoplasmic	Fatty acid and phospholipid metabolism
BP1351		exported protein (pseudogene)	5.25019	5.61295	1.28588		5.27505	5.07332	-1.15008		5.44292	5.41895	-1.01675										Unknown	Unknown function
BP1352		conserved hypothetical protein	4.82349	4.73629	-1.06231		4.80038	4.69056	-1.07909		5.13041	5.0298	-1.07223										Cytoplasmic Membrane	Hypothetical proteins
BP1353		conserved hypothetical protein	5.53499	5.47874	-1.03976		5.40834	5.34979	-1.04142		5.5168	5.52126	1.0031										Cytoplasmic	Unknown function
BP1354	tctC	Tripartite tricarboxylate transporter family receptor	4.79933	4.87046	1.05054		4.75481	4.84482	1.06438		4.91216	4.90071	-1.00797										Periplasmic	Unknown function
BP1355		LacI-family transcriptional regulator	9.25144	9.50786	1.19451		9.59261	9.95235	1.28319		9.49225	9.9888	1.41084										Cytoplasmic	Energy metabolism
BP1356	leuD	3-isopropylmalate dehydratase small subunit	11.0009	11.3489	1.27283		11.4414	11.7508	1.23924		11.2854	11.6692	1.30475										Cytoplasmic	Amino acid biosynthesis
BP1357	leuC	3-isopropylmalate dehydratase large subunit (Pseudogene)	7.91985	9.26492	2.54043		7.96328	9.88996	3.80179	7.04e-06	9.11589	9.95696	1.79138								-2.28532		Unknown	Amino acid biosynthesis
BP1358	tctC	Tripartite tricarboxylate transporter family receptor	7.21286	8.99379	3.43648		7.17302	9.48037	4.94973	1.12e-07	9.66661	10.232	1.47982								-5.53475	-2.29947	Periplasmic	Unknown function
BP1359		mandelate racemase	7.46261	8.6419	2.26465		7.42007	9.09924	3.20244	1.29e-06	8.83007	9.37238	1.4563										Cytoplasmic	Unknown function
BP1360		ketopantoate reductase	8.43739	9.52967	2.13211		8.47909	9.86523	2.61378		9.27896	10.0895	1.75393										Cytoplasmic	Biosynthesis of cofactors, prosthetic groups, and carriers
BP1362		amino-acid ABC transporter, ATP-binding protein	7.47323	9.23137	3.38262		7.10804	8.63748	2.88674		6.92478	7.41848	1.40805			3.60338							Cytoplasmic Membrane	Transport and binding proteins
BP1363		amino-acid ABC transporter, permease protein	8.74912	10.9001	4.44123		8.29766	9.95604	3.15662		7.17088	8.26023	2.12778			6.21188							Cytoplasmic Membrane	Transport and binding proteins
BP1364		amino-acid ABC transporter, periplasmic amino acid-binding protein	11.641	13.0761	2.70416		11.1206	11.9038	1.7209		10.8146	10.991	1.13008			4.1746				2.23986			Periplasmic	Transport and binding proteins
BP1366	flhB	flagellar biosynthetic protein FlhB	6.65542	6.57701	-1.05585		6.75172	6.27474	-1.39183		6.5872	6.88889	1.23259										Cytoplasmic Membrane	Cellular processes
BP1367	flhA	flagellar biosynthesis protein FlhA (Pseudogene)	5.38316	5.5949	1.15808		5.3465	5.46425	1.08504		5.14857	5.52981	1.30246										Unknown	Cellular processes
BP1368	flhF	flagellar biosynthesis protein FlhF (Pseudogene)	4.71611	4.81704	1.07246		4.68702	4.73437	1.03337		4.74341	4.69293	-1.03561										Unknown	Cellular processes
BP1370		conserved hypothetical protein	8.63633	8.93216	1.22759		8.21235	9.10199	1.85271		8.21713	9.25697	2.056										Unknown	Cellular processes
BP1371	flgM	negative regulator of flagellin synthesis	8.15416	8.12785	-1.0184		7.49925	8.24362	1.67524		7.38591	8.22429	1.78804										Cytoplasmic	Cellular processes
BP1372	flgA	flagella basal body P-ring formation protein	10.2006	9.64066	-1.47418		9.05911	9.19275	1.09706		8.8117	9.33919	1.44142		2.7798				2.29347				Periplasmic	Central intermediary metabolism
BP1373	flgB	flagellar basal-body rod protein FlgB	5.44408	5.60639	1.11908		5.86738	5.41768	-1.36576		5.26905	8.04902	6.86838										Periplasmic	Cellular processes
BP1374	flgC	flagellar basal-body rod protein FlgC	5.66165	6.05498	1.31342		5.96721	5.52834	-1.35554		5.60779	8.18069	5.95004										Periplasmic	Cellular processes
BP1375	flgD	basal-body rod modification protein FlgD	6.05932	6.51051	1.36717		6.15923	6.11943	-1.02797		6.07583	8.22072	4.42259										Extracellular	Cell envelope
BP1376	flgE	flagellar hook protein FlgE	5.58634	5.86764	1.21529		5.77034	5.62562	-1.10552		5.50567	7.9184	5.32481										Extracellular	Cellular processes
BP1377	flgF	flagellar basal-body rod protein FlgF	5.34405	5.5669	1.16704		5.36798	5.34562	-1.01562		5.30865	6.8426	2.89578										Periplasmic	Cellular processes
BP1378	flgG	flagellar basal-body rod protein FlgG	5.64463	6.0184	1.29573		5.6877	5.74138	1.03791		5.62286	7.76501	4.41419										Extracellular	Cellular processes
BP1379	flgH	flagellar L-ring protein precursor	5.25332	5.40581	1.11149		5.17604	5.21705	1.02883		5.29056	6.42608	2.19698										Outer Membrane	Cellular processes
BP1380	flgI	flagellar P-ring protein precursor	5.1685	5.22289	1.03842		5.28247	5.12326	-1.11668		5.11796	6.75136	3.10243										Periplasmic	Cellular processes
BP1381	flgJ	peptidoglycan hydrolase	4.7995	4.83162	1.02251		4.83557	4.90161	1.04684		4.82482	5.27262	1.36396										Periplasmic	Cell envelope
BP1382	flgK	flagellar hook-associated protein 1	4.84053	5.03958	1.14794		4.86299	4.89794	1.02452		4.96372	5.1769	1.15924										Extracellular	Cellular processes
BP1383	flgL	flagellar hook-associated protein 3	5.11374	5.15008	1.02551		5.11341	5.06763	-1.03224		5.01087	5.21726	1.1538										Extracellular	Cellular processes
BP1384	tsr	methyl-accepting chemotaxis protein I	6.84908	6.97617	1.09209		6.84804	6.66953	-1.13171		6.91927	7.11834	1.14796										Cytoplasmic Membrane	Cellular processes
BP1385	tar	methyl-accepting chemotaxis protein II	6.06823	6.50609	1.35459		5.85757	6.61289	1.68801		5.85702	6.66427	1.74987										Cytoplasmic Membrane	Cellular processes
BP1386		methyl-accepting chemotaxis protein (Pseudogene)	6.1531	6.19561	1.0299		5.9726	6.11142	1.101		6.20435	6.35323	1.10871										Unknown	Cellular processes
BP1389	fliR	flagellar biosynthetic protein FliR	5.68412	5.64438	-1.02793		5.65555	5.48552	-1.12508		5.42824	5.58414	1.11412										Cytoplasmic Membrane	Cellular processes
BP1390	fliQ	flagellar biosynthetic protein FliQ	5.27673	5.32937	1.03716		5.45558	5.21054	-1.18513		5.11334	5.36661	1.19191										Cytoplasmic Membrane	Cellular processes
BP1391	fliP	flagellar biosynthetic protein FliP	4.75036	4.90711	1.11477		4.81484	4.93481	1.08671		4.70324	4.95135	1.18765										Cytoplasmic Membrane	Cellular processes
BP1392	fliO	flagellar protein FliO	6.35142	6.18795	-1.11998		6.2486	6.17878	-1.04959		5.80151	6.38069	1.494										Cytoplasmic Membrane	Unknown function
BP1393	fliN	flagellar motor switch protein FliN	7.09291	7.05052	-1.02982		6.87124	6.86494	-1.00438		5.93314	7.15469	2.33197										Cytoplasmic	Cellular processes
BP1394	fliM	flagellar motor switch protein FliM	8.04186	7.95193	-1.06432		8.01296	7.64954	-1.28647		7.05231	7.91011	1.81227										Cytoplasmic Membrane	Cellular processes
BP1395	fliL	flagellar protein FliL	5.87807	5.46046	-1.33571		5.8103	6.02417	1.1598		5.22204	6.14316	1.89358										Cytoplasmic Membrane	Unknown function
BP1398	flaE	flagellar hook-length control protein (Pseudogene)	5.96219	5.85617	-1.07626		6.01132	5.88296	-1.09305		6.07476	6.03142	-1.0305										Unknown	Cellular processes
BP1399	fliJ	flagellar protein FliJ	5.1545	5.10201	-1.03705		5.04783	4.92468	-1.08911		4.86125	5.07513	1.1598										Cytoplasmic	Cellular processes
BP1400	fliI	flagellum-specific ATP synthase FliI	5.28847	5.22998	-1.04138		5.26856	5.16413	-1.07507		5.36532	5.54891	1.13571										Cytoplasmic	Cellular processes
BP1401	fliH	flagellar assembly protein FliH	5.49634	5.33059	-1.12175		5.4607	5.1118	-1.27359		5.58094	5.72065	1.10168										Cytoplasmic	Cellular processes
BP1402	fliG	flagellar motor switch protein FliG	5.46608	5.43485	-1.02188		5.46485	5.33313	-1.0956		5.48787	6.01292	1.43898										Cytoplasmic	Cellular processes
BP1403	fliF	flagellar M-ring protein FliF	5.60629	5.80615	1.14859		5.79097	5.46563	-1.25296		5.73476	6.35482	1.53694										Cytoplasmic Membrane	Cellular processes
BP1404	fliE	flagellar hook-basal body complex protein FliE	5.12152	5.30724	1.13738		5.36301	5.24803	-1.08296		5.33788	6.6755	2.52734										Periplasmic	Cellular processes
BP1405		hypothetical protein	4.83737	4.94933	1.0807		4.89609	4.92679	1.02151		4.8985	5.00678	1.07794										Unknown	Hypothetical proteins
BP1406		flagellar protein	4.74307	4.88901	1.10645		4.69643	4.77688	1.05735		4.82804	4.96633	1.1006										Unknown	Cellular processes
BP1407		hypothetical protein (Pseudogene)	5.60301	5.54731	-1.03936		5.57925	5.57804	-1.00084		5.12908	5.52218	1.31321										Unknown	Hypothetical proteins
BP1408	fliT	flagellar protein FliT	6.04936	6.05172	1.00164		5.99289	6.05366	1.04302		5.58867	6.04968	1.37651										Unknown	Unknown function
BP1409	fliS	flagellar protein FliS	6.28819	6.29646	1.00575		6.23856	6.44674	1.15523		5.77569	6.56939	1.73351										Cytoplasmic	Cellular processes
BP1410	fliD	flagellar hook-associated protein 2	6.82701	6.90654	1.05667		6.96537	6.85736	-1.07774		6.12804	7.46043	2.51819										Extracellular	Cellular processes
BP1411	flaG	flagellar protein	5.9942	6.27306	1.21324		5.73175	6.13838	1.32559		5.80394	6.1485	1.26976										Unknown	Unknown function
BP1412	folC	FolC bifunctional protein [includes: folylpolyglutamate synthase and dihydrofolate synthase]	10.8159	10.4101	-1.3248		11.0485	10.4141	-1.55225		10.7793	10.4193	-1.28344										Cytoplasmic	Biosynthesis of cofactors, prosthetic groups, and carriers
BP1413		conserved hypothetical protein	12.633	13.0192	1.30701		12.2833	13.2211	1.91554		12.2167	13.2544	2.05304										Cytoplasmic	Cell envelope
BP1414	cvpA	colicin V production protein	11.919	12.0719	1.11186		11.8894	12.3253	1.35272		11.9312	12.0626	1.09534										Cytoplasmic Membrane	Unknown function
BP1415	purF	amidophosphoribosyltransferase	11.7422	11.7121	-1.02105		11.8197	11.7483	-1.05072		11.1068	11.3846	1.2123										Cytoplasmic	Purines, pyrimidines, nucleosides, and nucleotides
BP1416	dsbB	disulfide bond formation protein B	9.49895	9.50771	1.00609		9.4609	9.62623	1.12142		9.43172	9.47139	1.02788										Cytoplasmic Membrane	Unknown function
BP1416	dsbB	disulfide bond formation protein B	9.49895	9.50771	1.00609		9.4609	9.62623	1.12142		9.43172	9.47139	1.02788										Cytoplasmic Membrane	Unknown function
BP1417	glnD	[protein-PII] uridylyltransferase	10.2366	10.1716	-1.04604		10.1459	10.2151	1.04915		10.3522	10.5077	1.11384										Cytoplasmic	Central intermediary metabolism
BP1418	map	methionine aminopeptidase	12.4356	12.4615	1.01807		12.752	12.2454	-1.42069		12.4243	12.4634	1.02747										Cytoplasmic	Protein fate
BP1419	rpsB	30S ribosomal protein S2	13.5087	13.5284	1.01376		13.7347	12.9781	-1.68948		13.7597	13.4703	-1.22216										Cytoplasmic	Protein synthesis
BP1420	tsf	elongation factor Ts	12.0274	11.9744	-1.03742		12.1849	11.4184	-1.70113		12.4315	11.8658	-1.48011										Cytoplasmic	Protein synthesis
BP1421	pyrH	uridylate kinase	12.6608	12.54	-1.08735		12.6668	11.9481	-1.64563		12.8146	12.4699	-1.2699										Cytoplasmic	Purines, pyrimidines, nucleosides, and nucleotides
BP1422	frr	ribosome recycling factor	12.617	12.5852	-1.02229		12.4502	12.1319	-1.2469		12.8114	12.5456	-1.20233										Cytoplasmic	Protein synthesis
BP1423	uppS	undecaprenyl pyrophosphate synthetase	10.2086	10.0999	-1.07824		10.3438	10.2811	-1.04446		10.6206	10.7355	1.08288										Cytoplasmic	Unknown function
BP1424	cdsA	phosphatidate cytidylyltransferase	10.1047	9.85141	-1.19189		10.3429	10.1801	-1.11945		10.4413	10.3072	-1.09738										Cytoplasmic Membrane	Fatty acid and phospholipid metabolism
BP1425	dxr	1-deoxy-D-xylulose 5-phosphate reductoisomerase	10.2828	10.2432	-1.02786		10.3186	10.126	-1.14285		10.5296	10.4673	-1.04414										Unknown	Biosynthesis of cofactors, prosthetic groups, and carriers
BP1426		membrane protein	11.8127	11.2416	-1.48563		11.7648	11.1109	-1.57339		11.3716	10.818	-1.46773										Cytoplasmic Membrane	Protein fate
BP1427		surface antigen	11.8389	11.6743	-1.12086		11.6936	11.5449	-1.10857		11.884	11.7061	-1.1312										Outer Membrane	Cell envelope
BP1428	ompH	outer membrane chaperone skp	13.9128	14.0757	1.11953		13.8385	13.9521	1.08193		13.9896	14.0758	1.06163										Periplasmic	Cell envelope
BP1429	lpxD	UDP-3-O-[3-hydroxymyristoyl] glucosamine N-acyltransferase	11.178	11.0968	-1.05791		11.239	11.1845	-1.03853		11.5292	11.2352	-1.22603										Cytoplasmic	Cell envelope
BP1430	fabZ	(3R)-hydroxymyristol-[acyl carrier protein] dehydratase	11.646	11.893	1.18677		11.5788	11.6977	1.0859		11.6753	11.5878	-1.06253										Cytoplasmic	Fatty acid and phospholipid metabolism
BP1431	lpxA	acyl-[acyl-carrier-protein]--UDP-N-acetylglucos amine O-acyltransferase	11.7949	11.9915	1.14596		11.6397	11.8613	1.16602		11.7642	11.5727	-1.14189										Cytoplasmic	Cell envelope
BP1432	lpxB	lipid-A-disaccharide synthase	10.562	10.6335	1.05082		10.5764	10.6654	1.06365		10.6648	10.2508	-1.33233										Cytoplasmic	Cell envelope
BP1433	rnhB	ribonuclease HII	10.0846	10.1122	1.0193		10.0054	10.2171	1.158		10.1015	9.90872	-1.14296										Cytoplasmic	Transcription
BP1434		RNA methyltransferase	9.33949	9.36755	1.01964		9.2717	9.43496	1.11981		9.51703	9.00768	-1.42341										Cytoplasmic	Amino acid biosynthesis
BP1435		conserved hypothetical protein	12.529	13.0478	1.43275		12.684	13.1648	1.39552		12.3088	12.7782	1.3845										Cytoplasmic	Hypothetical proteins
BP1436	ppsA	phosphoenolpyruvate synthase	12.4731	12.2007	-1.20787		12.082	12.2244	1.10373		12.0498	12.0851	1.02477										Cytoplasmic	Energy metabolism
BP1437		class-I glutamine amidotransferase	8.82523	8.77304	-1.03684		9.22438	8.81412	-1.32893		8.6854	8.41753	-1.20403										Cytoplasmic	Protein synthesis
BP1438		membrane protein	10.5545	10.6622	1.07752		10.8075	10.7329	-1.05302		10.7986	11.0544	1.19403										Cytoplasmic Membrane	Cell envelope
BP1440		membrane protein	12.2861	12.3544	1.0485		12.1124	12.248	1.09858		11.6121	12.4043	1.73176										Unknown	Cell envelope
BP1441		membrane protein	8.79767	8.617	-1.13341		8.89476	8.51828	-1.29817		8.05537	8.70546	1.56927										Cytoplasmic Membrane	Unknown function
BP1442	smpB	SsrA-binding protein	14.1274	14.1795	1.03679		14.0307	14.3538	1.25096		13.8184	14.0471	1.17179										Cytoplasmic	Protein synthesis
BP1443		conserved hypothetical protein	10.2833	10.2799	-1.00235		10.3489	10.5261	1.1307		10.274	10.6393	1.28813										Unknown	Unknown function
BP1444		conserved hypothetical protein	5.00984	4.88082	-1.09355		4.98423	5.05038	1.04692		5.1145	4.99083	-1.0895										Unknown	Unknown function
BP1445		acyl-CoA dehydrogenase	8.69481	8.56715	-1.09252		8.63659	8.81347	1.13044		8.86183	8.99028	1.09312										Cytoplasmic	Fatty acid and phospholipid metabolism
BP1446		enoly-CoA hydratase	10.2501	10.248	-1.00148		10.112	10.3152	1.15126		10.2925	10.3885	1.06884										Cytoplasmic	Unknown function
BP1447	mmsB	3-hydroxyisobutyrate dehydrogenase	8.29266	8.3802	1.06256		8.05322	8.47239	1.33716		8.52852	8.83721	1.23858										Cytoplasmic	Energy metabolism
BP1448		conserved hypothetical protein	7.28512	7.55918	1.20921		7.06854	7.82573	1.6902		7.67782	8.1582	1.39511										Cytoplasmic	Unknown function
BP1449		membrane protein	7.94351	8.02422	1.05754		8.3972	7.95282	-1.36073		8.59994	8.45864	-1.1029										Cytoplasmic Membrane	Cell envelope
BP1451	talB	transaldolase B	10.4068	10.8125	1.32475		10.273	11.1017	1.77605		10.6261	11.2232	1.51267										Cytoplasmic	Energy metabolism
BP1452	carA	carbamoyl-phosphate synthase small chain	12.4158	12.1158	-1.23115		12.7439	12.0442	-1.62414		12.7598	12.5173	-1.18305										Cytoplasmic	Purines, pyrimidines, nucleosides, and nucleotides
BP1453	carB	carbamoyl-phosphate synthase large chain	11.4125	11.5271	1.08261		11.7091	11.4579	-1.19017		11.9456	11.886	-1.04211										Unknown	Purines, pyrimidines, nucleosides, and nucleotides
BP1454		short chain dehydrogenase (Pseudogene)	8.32254	8.28543	-1.02606		8.65804	8.16956	-1.40297		8.4504	8.36081	-1.06407										Unknown	Unknown function
BP1455	gpmB	phosphoglycerate mutase 2	10.0201	10.0288	1.00604		10.3211	9.94599	-1.29698		9.94167	9.8259	-1.08355										Cytoplasmic	Energy metabolism
BP1456		LysR-family transcriptional regulator	5.64637	5.49862	-1.10784		5.80948	5.56945	-1.18102		5.50208	5.52238	1.01417										Cytoplasmic	Regulatory functions
BP1457		ATP-binding component of ABC transporter	6.78161	6.71283	-1.04883		7.12922	6.3338	-1.73558		6.1927	6.29168	1.07102										Cytoplasmic Membrane	Transport and binding proteins
BP1458		permease component of ABC transporter	6.45158	6.52018	1.0487		6.81597	6.1025	-1.63974		6.27526	6.49233	1.16237										Cytoplasmic Membrane	Transport and binding proteins
BP1460		membrane protein (Pseudogene)	8.18611	8.31901	1.0965		8.41529	8.52204	1.0768		8.11461	8.40919	1.22653										Unknown	Energy metabolism
BP1462	aroC	chorismate synthase	11.7486	12.0238	1.2102		11.5919	12.2535	1.58186		11.5356	12.0327	1.41132										Cytoplasmic	Amino acid biosynthesis
BP1463		lipoprotein	10.7952	10.8779	1.05896		10.7744	11.1168	1.2678		10.6788	10.6961	1.01207										Unknown	Energy metabolism
BP1464	mobB	molybdopterin-guanine dinucleotide biosynthesis protein B	10.319	10.2699	-1.03468		10.4475	10.127	-1.24872		10.4328	10.3376	-1.06819										Cytoplasmic	Biosynthesis of cofactors, prosthetic groups, and carriers
BP1465	moeA	molybdopterin biosynthesis protein	10.392	10.3149	-1.0549		10.7121	10.1224	-1.50492		10.7311	10.7568	1.01803										Cytoplasmic	Biosynthesis of cofactors, prosthetic groups, and carriers
BP1466	mobA	molybdopterin-guanine dinucleotide biosynthesis protein A	11.861	11.6598	-1.14959		12.1564	11.5356	-1.53778		12.2174	12.0516	-1.12178										Cytoplasmic	Biosynthesis of cofactors, prosthetic groups, and carriers
BP1467		iron sulfur binding protein	12.6835	12.6734	-1.00697		12.4454	12.9881	1.45675		12.1986	12.3367	1.10051										Cytoplasmic Membrane	Transport and binding proteins
BP1468		conserved hypothetical protein	11.1215	11.3288	1.15448		11.0792	11.6796	1.51611		11.0486	11.3259	1.21189										Unknown	Hypothetical proteins
BP1469		conserved hypothetical protein	11.6967	11.5061	-1.14129		11.7051	11.8098	1.07523		11.2794	11.4752	1.14536										Unknown	Unknown function
BP1470		iron-sulfur binding protein	10.5179	10.2253	-1.22484		10.3918	10.0571	-1.26118		9.73248	9.80802	1.05376										Unknown	Energy metabolism
BP1471		conserved hypothetical protein	8.69628	8.50571	-1.14121		8.56314	8.43015	-1.09656		7.92136	8.14777	1.16992										Unknown	Cell envelope
BP1472	fdhA	formate dehydrogenase large subunit precursor	9.57208	9.54894	-1.01617		9.3394	9.27249	-1.04747		9.00546	9.27653	1.2067										Periplasmic	Central intermediary metabolism
BP1473	fdhB	formate dehydrogenase iron-sulfur subunit (Pseudogene)	9.86263	9.90878	1.03251		9.64337	9.72552	1.05859		9.71798	10.0234	1.23581										Unknown	Energy metabolism
BP1474		lipoprotein	9.418	9.13283	-1.21855		9.07158	8.83281	-1.17999		9.03531	9.12286	1.06256										Unknown	Unknown function
BP1475	fdhC	formate dehydrogenase subunit C precursor	9.01935	8.91775	-1.07296		8.66304	8.73961	1.05451		8.45741	8.79587	1.26441										Cytoplasmic Membrane	Central intermediary metabolism
BP1476		exported protein	8.48046	8.19378	-1.21983		8.25317	8.07265	-1.13329		8.55886	8.38353	-1.12922										Periplasmic	Energy metabolism
BP1477		conserved hypothetical protein	7.88313	7.66562	-1.16273		7.85434	7.82703	-1.01911		7.81709	7.83758	1.0143										Cytoplasmic	Energy metabolism
BP1478		permease component of ABC transporter (Pseudogene)	9.09103	9.05186	-1.02752		9.46515	9.1574	-1.23778		9.43724	9.51324	1.05409										Unknown	Unknown function
BP1479		ATP-binding component of ABC transporter	8.65247	8.66374	1.00784		8.90669	8.67676	-1.17278		8.69597	9.02359	1.25494										Cytoplasmic Membrane	Transport and binding proteins
BP1480		exported protein	10.1809	10.5498	1.29139		9.98748	10.1452	1.11555		10.0489	10.7952	1.67753										Unknown	Unknown function
BP1481	leuC	3-isopropylmalate dehydratase large subunit	13.5588	12.1389	-2.67552		14.081	11.8886	-4.57087	9.21e-08	13.8127	12.0969	-3.28474	2.26e-07									Cytoplasmic	Amino acid biosynthesis
BP1482	leuD	3-isopropylmalate dehydratase small subunit	14.973	13.6544	-2.49417		15.4054	13.4067	-3.9964	1.92e-07	15.118	13.4571	-3.16196	9.98e-06									Cytoplasmic	Amino acid biosynthesis
BP1483	leuB	3-isopropylmalate dehydrogenase	12.9427	11.9171	-2.03583		13.7873	11.5862	-4.59836	2.79e-07	13.1951	11.4968	-3.24518	1.62e-05									Cytoplasmic	Amino acid biosynthesis
BP1484	asd	aspartate-semialdehyde dehydrogenase	13.5724	13.3441	-1.17147		14.1114	13.5576	-1.46793		13.6902	13.6952	1.00349										Cytoplasmic	Amino acid biosynthesis
BP1485		membrane protein	11.5614	11.3173	-1.18433		11.6162	11.3907	-1.16916		11.6221	11.6602	1.0268										Unknown	Cell envelope
BP1486	truA	tRNA pseudouridine synthase A	10.1444	10.1879	1.0306		10.351	10.2213	-1.09403		10.1172	10.2593	1.10348										Cytoplasmic	Protein synthesis
BP1487	smoM	periplasmic solute-binding protein	12.3605	12.157	-1.1515		10.5806	11.0694	1.40322		10.8855	10.7756	-1.07917		2.77144	2.57629			3.43117	2.13862			Periplasmic	Unknown function
BP1488		membrane protein	10.9445	10.8029	-1.10314		10.6724	10.1219	-1.46462		10.6196	10.2727	-1.27182										Cytoplasmic Membrane	Cell envelope
BP1489		membrane protein	11.8614	11.7432	-1.08536		11.2305	11.5506	1.24843		12.124	11.5247	-1.51491										Cytoplasmic Membrane	Cell envelope
BP1490	trpF	N-(5'-phosphoribosyl)anthranilate isomerase	9.578	9.97433	1.31616		9.24247	10.3414	2.14194		9.83241	10.0465	1.15996										Unknown	Amino acid biosynthesis
BP1492		hypothetical protein	5.91996	6.00345	1.05958		6.02555	6.21274	1.13854		5.84113	5.79041	-1.03578										Cytoplasmic Membrane	Unknown function
BP1494	hemN	oxygen-independent coproporphyrinogen III oxidase (Pseudogene)	9.05109	9.46031	1.32797		9.08178	9.65056	1.48327		8.30597	9.25131	1.92564										Unknown	Biosynthesis of cofactors, prosthetic groups, and carriers
BP1495		conserved hypothetical protein	9.52957	9.31173	-1.16299		8.45731	9.17506	1.64462		5.61868	5.35111	-1.20378		14.4079	14.7222			2.15434				Unknown	Hypothetical proteins
BP1496		two-component response regulator	10.0862	9.54175	-1.45849		8.62141	9.14552	1.43805		5.54129	5.57143	1.02111		24.5043	15.1315			2.83713				Cytoplasmic	Regulatory functions
BP1497	thrS	threonyl-tRNA synthetase	11.0477	10.6945	-1.27738		11.0161	10.5181	-1.41235		11.1904	10.8925	-1.22938										Cytoplasmic	Protein synthesis
BP1498	infC	translation initiation factor IF-3	12.1677	12.2941	1.09159		12.3166	12.1259	-1.14132		12.7535	12.9452	1.14212										Cytoplasmic	Protein synthesis
BP1499	gshB	glutathione synthetase	11.4511	11.3391	-1.08072		11.7158	11.0493	-1.58728		12.3015	12.1695	-1.09583										Cytoplasmic	Biosynthesis of cofactors, prosthetic groups, and carriers
BP1500		IIa component of sugar transport PTS system	11.0116	10.6562	-1.27933		10.9773	10.5696	-1.32659		11.5776	11.4397	-1.10036										Unknown	Energy metabolism
BP1501	ptsH	phosphocarrier protein HPr	11.0457	10.6824	-1.28638		11.4689	10.8742	-1.51015		10.6591	10.8501	1.14159										Cytoplasmic	Unknown function
BP1502	ptsI	phosphoenolpyruvate-protein phosphotransferase	10.4836	10.0224	-1.37666		10.5829	10.2655	-1.24612		9.91546	10.3732	1.37343										Cytoplasmic	Transport and binding proteins
BP1503		conserved hypothetical protein	7.60191	7.81785	1.16146		7.48815	7.64967	1.11846		8.33138	8.31378	-1.01227										Unknown	Unknown function
BP1504	osmC	osmotically inducible protein C (Pseudogene)	11.9878	11.9697	-1.01265		11.7364	11.7943	1.041		12.5992	12.3345	-1.20138										Unknown	Unknown function
BP1505		ornithine cyclodeaminase	9.29584	9.13652	-1.11676		9.40804	9.09873	-1.23911		9.07055	9.0224	-1.03394										Cytoplasmic	Unknown function
BP1506		exported protein	10.3884	9.96338	-1.34258		10.3603	10.0579	-1.2332		10.2124	10.2812	1.04883										Unknown	Transport and binding proteins
BP1507		extracellular solute-binding protein	6.32262	5.18832	-2.19512		6.19183	5.35473	-1.78646		7.25593	6.13715	-2.17163										Periplasmic	Transport and binding proteins
BP1508		inner membrane component of binding-protein-dependent transport system	6.52098	6.31254	-1.15544		6.78935	5.78238	-2.00969		7.87064	7.01994	-1.80338										Cytoplasmic Membrane	Transport and binding proteins
BP1509		inner membrane component of binding-protein-dependent transport system	5.07352	4.83533	-1.17951		5.28883	4.82167	-1.38239		5.68894	4.92872	-1.69375										Cytoplasmic Membrane	Transport and binding proteins
BP1510		ATP-binding component of ABC transporter	6.01424	5.8358	-1.13166		6.12562	5.77315	-1.27674		6.34876	5.97179	-1.29861										Cytoplasmic Membrane	Transport and binding proteins
BP1512		conserved hypothetical protein	9.49076	10.0262	1.4494		8.35835	10.5542	4.58153	1.36e-07	8.45341	9.67426	2.33084		2.16828				2.22489				Unknown	Unknown function
BP1512		conserved hypothetical protein	9.49076	10.0262	1.4494		8.35835	10.5542	4.58153	1.36e-07	8.45341	9.67426	2.33084										Unknown	Unknown function
BP1513		formate dehydrogenase	5.42484	5.26927	-1.11386		5.22173	5.20829	-1.00936		5.29372	5.16396	-1.09411										Cytoplasmic	Energy metabolism
BP1514		conserved hypothetical protein	5.08786	5.0072	-1.0575		5.03841	4.8873	-1.11042		5.16834	5.20629	1.02665										Unknown	Hypothetical proteins
BP1515		transporter protein	6.1588	5.78835	-1.29276		5.85096	5.79824	-1.03722		5.82469	5.83945	1.01028										Cytoplasmic Membrane	Transport and binding proteins
BP1516	fmdA	formamidase	6.25488	6.35214	1.06974		6.15625	6.11048	-1.03223		6.26703	6.5329	1.20236										Cytoplasmic	Unknown function
BP1517	luxR	LuxR-family transcriptional regulator	7.52136	7.31538	-1.15347		7.62822	7.55812	-1.04979		7.43949	7.26898	-1.12546										Cytoplasmic	Regulatory functions
BP1518		conserved hypothetical protein	7.77876	7.78252	1.00261		7.8955	7.90404	1.00594		8.05138	8.1594	1.07775										Cytoplasmic	Cell envelope
BP1519	fba	fructose-bisphosphate aldolase	13.6222	13.6537	1.02205		13.607	13.6243	1.01211		13.9803	13.9921	1.00824										Cytoplasmic	Energy metabolism
BP1520		conserved hypothetical protein	8.67096	8.71875	1.03368		8.70392	8.88082	1.13045		8.46377	8.67918	1.16103										Unknown	Unknown function
BP1521	hemH	phosphoribosylaminoimidazole-succinocarboxamide synthase	11.587	11.468	-1.08601		12.1472	11.3956	-1.68367		12.0702	11.8542	-1.16152										Cytoplasmic	Purines, pyrimidines, nucleosides, and nucleotides
BP1522		conserved hypothetical protein	6.89085	6.94646	1.0393		7.38003	6.71464	-1.586		6.73089	6.85942	1.09318										Unknown	Hypothetical proteins
BP1523		DNA-binding protein	5.32449	5.24353	-1.05772		5.49842	5.33208	-1.12221		5.19194	5.35124	1.11675										Cytoplasmic	Unknown function
BP1524		membrane protein	9.70246	10.0054	1.2337		10.0858	10.0526	-1.02328		9.73832	10.4159	1.59945										Cytoplasmic Membrane	Cell envelope
BP1525		membrane protein	7.28842	7.36162	1.05205		7.48387	7.5408	1.04025		7.65471	8.25053	1.51133										Cytoplasmic Membrane	Cell envelope
BP1526	purE	phosphoribosylaminoimidazole carboxylase catalytic subunit	11.4668	11.6654	1.14757		11.6639	11.7096	1.03217		11.5739	11.9836	1.32836										Unknown	Purines, pyrimidines, nucleosides, and nucleotides
BP1527	purK	phosphoribosylaminoimidazole carboxylase ATPase subunit	10.6372	10.4852	-1.1111		10.8901	10.5814	-1.23857		11.0688	10.9438	-1.09052										Cytoplasmic Membrane	Purines, pyrimidines, nucleosides, and nucleotides
BP1528		conserved hypothetical protein	10.1692	9.76953	-1.31923		10.2409	9.82362	-1.33536		10.2454	10.0134	-1.17448										Unknown	Unknown function
BP1529		extracellular solute-binding protein	9.42431	9.08612	-1.26417		9.16659	8.98335	-1.13543		9.5156	9.26412	-1.19043										Periplasmic	Unknown function
BP1530		transcriptional regulator	7.85299	7.99941	1.10682		8.21498	8.06181	-1.11201		8.04107	7.90386	-1.09978										Cytoplasmic	Regulatory functions
BP1531		arginase	9.29439	9.60916	1.24381		9.23387	10.2244	1.98689		9.13387	9.79616	1.58259										Cytoplasmic	Unknown function
BP1532		amino acid-binding periplasmic protein	9.99341	10.3597	1.28905		9.99478	10.8329	1.78771		11.1999	11.139	-1.0431								-2.31051		Periplasmic	Transport and binding proteins
BP1533		inner membrane component of binding-protein-dependent transport system	8.52095	9.00381	1.39751		8.75076	9.60021	1.80181		10.2146	9.93207	-1.21635								-3.26676		Cytoplasmic Membrane	Cell envelope
BP1534		ATP-binding component of ABC transporter	8.00635	8.41395	1.32648		7.9773	9.08388	2.15335		9.53524	9.27727	-1.19579								-2.87376		Cytoplasmic Membrane	Transport and binding proteins
BP1535		thiamine-pyrophosphate-requiring enzyme	8.43436	8.21661	-1.16292		8.63156	8.3425	-1.22184		8.90776	8.65038	-1.19531										Cytoplasmic	Amino acid biosynthesis
BP1536		conserved hypothetical protein	10.8903	11.167	1.21147		10.9348	11.4408	1.42011		11.4445	11.5636	1.08601										Unknown	Unknown function
BP1537	gcdH	glutaryl-CoA dehydrogenase	11.2931	11.4825	1.14025		11.3942	11.1264	-1.20393		11.3135	11.3082	-1.0037										Cytoplasmic	Energy metabolism
BP1538	ilvG	acetolactate synthase large subunit	9.76545	9.39636	-1.29154		9.87531	9.33458	-1.45471		9.8009	9.45451	-1.27138										Cytoplasmic	Amino acid biosynthesis
BP1539		LysR-familyt ranscriptional regulator	10.7667	10.9578	1.14167		10.5296	11.4767	1.92805		10.6754	11.0512	1.29763										Cytoplasmic	Regulatory functions
BP1540	xerD	integrase/recombinase	10.6042	10.5337	-1.05012		10.491	10.9684	1.39221		10.4754	10.4461	-1.02055										Cytoplasmic	DNA metabolism
BP1541		conserved hypothetical protein	9.28341	9.38609	1.07377		9.39546	9.80965	1.33255		8.78736	9.16109	1.2957										Cytoplasmic	Unknown function
BP1542		conserved hypothetical protein	8.37959	8.24891	-1.09481		8.46601	8.36962	-1.06909		7.52615	7.77377	1.18725										Cytoplasmic	Unknown function
BP1543		conserved hypothetical protein	9.00465	9.04944	1.03153		8.62095	9.58523	1.95109		8.63515	8.86749	1.17474										Unknown	Amino acid biosynthesis
BP1545	pbpG	D-alanyl-D-alanine carboxypeptidase	5.15927	5.23187	1.05161		5.13712	5.06681	-1.04994		5.22322	5.10009	-1.0891										Unknown	Cell envelope
BP1545	pbpG	D-alanyl-D-alanine carboxypeptidase	5.15927	5.23187	1.05161		5.13712	5.06681	-1.04994		5.22322	5.10009	-1.0891										Unknown	Cell envelope
BP1546		membrane protein	6.51645	6.77369	1.19519		7.41939	6.56856	-1.80354		7.10261	6.93262	-1.12505										Cytoplasmic Membrane	Energy metabolism
BP1547		conserved hypothetical protein	8.63477	8.70736	1.0516		8.64763	8.74751	1.07168		8.43039	8.69501	1.20132										Cytoplasmic	Hypothetical proteins
BP1548		nuclease/helicase	9.06406	8.86154	-1.15071		8.67977	8.94107	1.19856		8.88271	8.74939	-1.09681										Cytoplasmic	Unknown function
BP1549	dnaX	DNA polymerase III subunit Tau	10.1867	9.91498	-1.20729		10.4027	9.99092	-1.33037		10.4185	10.2675	-1.11037										Cytoplasmic	DNA metabolism
BP1550		conserved hypothetical protein	11.9309	12.0615	1.09475		12.1054	11.9366	-1.12414		11.9608	11.9971	1.02552										Unknown	Hypothetical proteins
BP1551	recR	recombination protein RecR	10.7693	10.6654	-1.07468		10.923	10.5926	-1.2574		10.9404	10.7036	-1.17829										Cytoplasmic	DNA metabolism
BP1553		hypothetical protein	8.25671	8.22593	-1.02156		8.58278	8.1155	-1.3825		7.17266	7.20533	1.0229										Unknown	Hypothetical proteins
BP1554		hypothetical protein	8.27232	8.27275	1.0003		8.60652	8.50317	-1.07427		7.62956	7.65337	1.01664										Cytoplasmic	Hypothetical proteins
BP1555		membrane protein	11.1342	11.5394	1.32423		11.0099	11.9124	1.86924		10.339	11.079	1.67018										Unknown	Cell envelope
BP1556		conserved hypothetical protein	12.5055	13.2846	1.71605		12.4909	13.661	2.25029		12.3704	13.2772	1.87479										Cytoplasmic	Unknown function
BP1558		exported protein	5.33114	5.29606	-1.02461		5.44765	5.36491	-1.05903		5.64172	5.19457	-1.36334										Unknown	Cell envelope
BP1559		exported protein (Pseudogene)	8.04961	7.54541	-1.41834		8.32428	8.21484	-1.07881		8.45482	7.4217	-2.04645										Unknown	Cell envelope
BP1560		conserved hypothetical protein	6.62051	5.78008	-1.79058		7.32311	6.31864	-2.00621		6.88133	5.77748	-2.14927										Cytoplasmic	Energy metabolism
BP1561		exported protein	8.68129	7.48475	-2.29189		9.75024	8.04285	-3.26569	1.3e-06	8.78446	7.54764	-2.35678										Outer Membrane	Energy metabolism
BP1562		membrane protein	5.52293	5.75936	1.17807		5.65283	5.79092	1.10045		5.77425	5.57557	-1.14765										Cytoplasmic Membrane	Cell envelope
BP1563		chromate reductase	11.3018	11.3935	1.06564		11.2515	11.4944	1.18331		11.7387	11.7564	1.01234										Cytoplasmic	Energy metabolism
BP1565		conserved hypothetical protein	11.0976	11.569	1.38644		11.1679	11.8153	1.56627		12.1935	11.9532	-1.18129								-2.09788		Unknown	Hypothetical proteins
BP1566	mutS	mismatch repair protein	9.43019	9.43379	1.0025		9.53333	9.26261	-1.20641		9.60114	9.66535	1.04551										Cytoplasmic	DNA metabolism
BP1567		conserved hypothetical protein	8.02362	8.22795	1.15215		8.15035	8.2755	1.09062		8.49662	8.50519	1.00596										Cytoplasmic	Unknown function
BP1568	fim3	serotype 3 fimbrial subunit precursor	15.3258	15.6655	1.26549		15.6143	15.6463	1.02241		14.4035	14.125	-1.21287			3.10024							Extracellular	Cell envelope
BP1569		lipoprotein	13.3422	13.126	-1.16165		13.4046	13.0143	-1.31074		13.1267	12.815	-1.24123										Unknown	Cell envelope
BP1570	dapA	dihydrodipicolinate synthase	12.0935	11.7211	-1.29457		12.1853	11.8133	-1.29415		12.1163	11.6984	-1.33596										Cytoplasmic	Amino acid biosynthesis
BP1571		conserved hypothetical protein (Pseudogene)	10.5418	10.452	-1.06417		10.7776	10.3958	-1.30296		10.4854	10.4956	1.00705										Unknown	Cell envelope
BP1573	glnH	glutamine-binding periplasmic protein precursor	12.506	12.5008	-1.00362		12.1089	12.4527	1.26912		12.3766	13.0054	1.54628										Periplasmic	Transport and binding proteins
BP1574	glnP	glutamine transport system permease protein	11.3437	11.3266	-1.01189		11.0966	11.3967	1.23127		11.3214	11.9221	1.5165										Cytoplasmic Membrane	Unknown function
BP1575	glnQ	glutamine transport ATP-binding protein	9.96102	10.3804	1.33735		9.75848	10.4299	1.59258		9.82566	10.7591	1.9098										Cytoplasmic Membrane	Unknown function
BP1576	spoT	guanosine-3',5'-bis(diphosphate) 3'-pyrophosphohydrolase	11.593	11.114	-1.39375		11.7013	11.1353	-1.48037		11.7702	11.1539	-1.53299										Cytoplasmic	Unknown function
BP1577	rpoZ	DNA-directed RNA polymerase omega chain	14.3794	14.9473	1.48234		14.8181	15.0823	1.20098		14.5362	14.9847	1.36462										Cytoplasmic	Transcription
BP1578	gmk	guanylate kinase	12.2171	12.3132	1.06888		12.3845	12.3597	-1.01734		12.2228	12.2047	-1.0126										Cytoplasmic	Unknown function
BP1579		cytochrome C	10.4167	11.0703	1.57308		10.6152	10.7218	1.07666		10.7377	10.0072	-1.65913			2.09793							Periplasmic	Energy metabolism
BP1580		cytochrome C	10.0946	10.8968	1.74379		9.81637	10.7919	1.96638		10.0604	10.2459	1.1372										Periplasmic	Energy metabolism
BP1581		oxidoreductase	8.91152	8.93596	1.01708		9.31323	9.23217	-1.05779		11.1662	10.3319	-1.78299								-4.79026	-2.60932	Unknown	Central intermediary metabolism
BP1582		exported protein	11.1483	10.9646	-1.13576		11.5727	10.7573	-1.7598		12.1321	12.0307	-1.07281									-2.08716	Unknown	Unknown function
BP1583	amn	nucleosidase	8.6343	8.49427	-1.10193		8.48277	8.63886	1.11426		8.716	8.88208	1.12201										Cytoplasmic	Central intermediary metabolism
BP1584		DNA-binding protein	9.74537	9.85206	1.07675		9.75724	10.0825	1.2529		9.57408	9.771	1.14625										Cytoplasmic	Mobile and extrachromosomal element functions
BP1585		hypothetical protein	11.1987	10.7658	-1.34998		11.1556	11.1115	-1.03104		11.1454	10.6242	-1.43513										Unknown	Hypothetical proteins
BP1586		conserved hypothetical protein	10.7569	10.2193	-1.45159		10.7195	10.4153	-1.23472		10.8411	10.0332	-1.7506										Unknown	Hypothetical proteins
BP1587		conserved hypothetical protein	10.9502	10.8186	-1.09548		11.2086	10.608	-1.51633		11.2295	11.1842	-1.03188										Cytoplasmic	Hypothetical proteins
BP1588	rph	ribonuclease PH	8.96323	8.9942	1.0217		9.32558	9.08015	-1.18545		9.37855	9.32311	-1.03918										Cytoplasmic	Transcription
BP1589		conserved hypothetical protein	5.37102	5.91106	1.45401		5.49451	6.28794	1.73319		5.56699	6.32838	1.69512										Cytoplasmic	Unknown function
BP1590		transcriptional regulator	8.75234	9.13265	1.30162		8.58848	9.54239	1.93712		8.98773	9.61868	1.54858										Cytoplasmic	Regulatory functions
BP1591		methyl-accepting chemotaxis protein	6.08254	6.18331	1.07235		6.23363	6.23069	-1.00204		6.36098	6.27423	-1.06198										Cytoplasmic Membrane	Cellular processes
BP1592		conserved hypothetical protein	12.1374	12.3061	1.12405		11.7889	12.9069	2.17058		11.8434	12.5803	1.66659										Cytoplasmic Membrane	Unknown function
BP1593		conserved hypothetical protein	10.1732	9.79955	-1.29564		10.2095	9.74338	-1.38142		10.3719	10.3211	-1.03582										Cytoplasmic	DNA metabolism
BP1595		porphyrin oxidoreductase	8.49013	8.62052	1.09459		8.52104	9.08309	1.47637		7.32635	8.175	1.80082										Cytoplasmic	Biosynthesis of cofactors, prosthetic groups, and carriers
BP1596	glnA	glutamine synthetase	11.26	11.3632	1.07415		11.3557	11.1911	-1.12084		11.2215	11.2797	1.04122										Cytoplasmic	Amino acid biosynthesis
BP1597	glnL	nitrogen regulation protein NR(II)	10.4619	10.1789	-1.21672		10.6139	10.2847	-1.25633		10.1426	10.0524	-1.0645										Cytoplasmic Membrane	Unknown function
BP1598	glnG	nitrogen regulation protein NR(I)	9.81738	9.86236	1.03167		10.1229	10.0021	-1.08732		9.3822	9.55868	1.13012										Cytoplasmic	Central intermediary metabolism
BP1599		LysR-family transcriptional regulator	10.3529	10.3107	-1.02964		9.64619	10.8361	2.28139		9.29633	9.96977	1.59487		2.06569								Cytoplasmic	Regulatory functions
BP1600		conserved hypothetical protein	8.91986	8.53176	-1.30867		8.86125	8.61481	-1.18628		9.25868	8.95418	-1.23499										Cytoplasmic	Unknown function
BP1601		conserved hypothetical protein	9.19397	9.04566	-1.10827		9.1219	9.1635	1.02925		9.47484	9.7302	1.19363										Cytoplasmic	Unknown function
BP1603	fbpC	fbpC: ATP-binding component of ABC transporter (not!! Pseudogene)	10.3321	9.80963	-1.43638		10.9062	10.1349	-1.70677		9.88694	9.43043	-1.37222										Unknown	Transport and binding proteins
BP1604	fbpB	fbpB: inner membrane component of iron binding-protein-dependent transport system	9.36967	8.34127	-2.03976		10.0511	8.53927	-2.85162		8.26844	7.36689	-1.86807										Cytoplasmic Membrane	Transport and binding proteins
BP1605	afuA	fbpA: iron binding protein	12.5585	11.6982	-1.81535		13.4311	12.169	-2.39853		10.6193	10.5239	-1.06835		3.90184	2.24152							Periplasmic	Unknown function
BP1606	fpr	ferredoxin--NADP reductase	13.1854	13.5308	1.27045		13.4433	13.9045	1.37665		12.3896	13.5907	2.29907										Cytoplasmic	Unknown function
BP1607		LysR-family transcriptional regulator	6.34146	5.98504	-1.28025		6.09627	6.18196	1.0612		5.95469	6.29255	1.26388										Cytoplasmic	Regulatory functions
BP1608		membrane protein (Pseudogene)	7.33164	7.0892	-1.18299		7.6813	7.99587	1.24364		8.66408	8.73406	1.0497										Unknown	Unknown function
BP1609	dkgB	aldehyde reductase	7.48698	7.54274	1.03941		7.93428	7.61622	-1.24665		8.94586	8.73261	-1.1593										Cytoplasmic	Central intermediary metabolism
BP1610	bapC-like	autotransporter (Pseudogene)	7.18097	8.8552	3.19149		6.03038	7.42462	2.6285		5.97113	5.6926	-1.21296										Extracellular	Cell envelope
BP1611		translational inhibitor	11.8154	11.8204	1.00345		11.6738	11.9535	1.21393		11.3875	11.663	1.2104										Cytoplasmic	Transcription
BP1612	recG	ATP-dependent DNA helicase	9.50496	9.39406	-1.0799		9.51529	9.47414	-1.02893		9.4012	9.63378	1.17493										Cytoplasmic	DNA metabolism
BP1613		LysR-family transcriptional regulator	9.72638	9.74703	1.01442		9.37907	10.1409	1.69564		9.38994	9.89597	1.42014										Cytoplasmic	Regulatory functions
BP1614		LysR family transcriptional regulator	6.55355	6.28665	-1.20322		5.9207	6.57372	1.57246		6.07578	6.26716	1.14186										Cytoplasmic	Regulatory functions
BP1615		aldehyde dehydrogenase	5.35229	5.18598	-1.12218		5.24738	5.27268	1.01769		5.33146	5.37971	1.03401										Unknown	Energy metabolism
BP1616	dps	DNA-binding protein	13.8804	13.9293	1.03445		13.3272	13.9441	1.53356		13.089	13.8514	1.69627										Cytoplasmic	Cellular processes
BP1617		C-terminal region of a polysaccharide biosynthesis protein (partial)	7.11561	6.91254	-1.15115		7.08214	6.73678	-1.27047		7.4579	7.04343	-1.33281										Unknown	Cell envelope
BP1618	tviD	N-terminal region of capsular polysaccharide biosynthesis protein (partial)	7.88275	6.97936	-1.87046		7.52864	6.82837	-1.62481		14.4129	13.2492	-2.24033								-95.595	-71.8345	Cytoplasmic	Cell envelope
BP1619		hypothetical protein	6.26492	5.6331	-1.54952		6.35902	5.60849	-1.68241		13.656	12.3381	-2.49305								-174.831	-103.445	Cytoplasmic	Hypothetical proteins
BP1620		glycosyl transferase	5.27822	5.10169	-1.13016		5.36229	5.14096	-1.16581		7.15074	6.43209	-1.64564										Cytoplasmic Membrane	Unknown function
BP1623	kpsM	polysialic acid transport protein	4.60815	4.61731	1.00637		4.59379	4.56637	-1.01919		11.2421	8.49414	-6.71753	1.33e-06							-108.98		Cytoplasmic Membrane	Cell envelope
BP1624	kpsT	polysialic acid transport ATP-binding protein	4.73262	4.74159	1.00624		4.71506	4.76299	1.03378		11.0177	8.25545	-6.78454	6.74e-07							-84.1693		Cytoplasmic	Transport and binding proteins
BP1625	kpsE	capsule polysaccharide export inner-membrane protein	4.75467	4.85106	1.06909		4.65491	4.78603	1.09514		11.9286	9.27185	-6.30615	6.51e-07							-158.758	-19.7647	Cytoplasmic Membrane	Cell envelope
BP1626	wbpT	capsular polysaccharide biosynthesis protein	4.94354	4.89011	-1.03773		4.85234	4.9108	1.04135		11.9062	9.32724	-5.97488	1.06e-07							-143.602	-19.7574	Cytoplasmic	Cell envelope
BP1627	vipC	capsular polysaccharide biosynthesis protein	4.94888	4.92177	-1.01897		4.86383	4.88396	1.01405		12.2995	10.1219	-4.52416	1.22e-06							-172.967	-35.1021	Cytoplasmic	Unknown function
BP1628	wza	capsular polysaccharide export protein	5.04174	5.08753	1.03225		5.02783	4.9943	-1.02351		13.0897	10.3034	-6.8982	1.12e-06							-256.328	-36.5272	Outer Membrane	Cell envelope
BP1629	wbpO	lps o-antigen	5.92595	5.52077	-1.32425		5.71911	5.54088	-1.13149		13.8629	11.8671	-3.98834	9.54e-06							-254.545	-77.4089	Cytoplasmic	Cell envelope
BP1630	wbpP	capsular polysaccharide biosynthesis protein	10.999	11.2719	1.20828		10.9778	11.2329	1.19344		13.058	12.233	-1.77154								-4.31498		Cytoplasmic	Unknown function
BP1631	wcbA	capsular polysaccharide export protein	5.23978	5.21539	-1.01705		5.34506	5.10094	-1.18437		12.1677	9.83572	-5.03478	2.32e-07							-124.188	-23.6681	Cytoplasmic	Cell envelope
BP1632	kpsS	capsular polysaccharide export protein (Pseudogene)	5.83931	5.43564	-1.32287		5.88998	5.38145	-1.4226		11.6664	9.40306	-4.80108	8.35e-07							-56.9938	-15.1299	Unknown	Cell envelope
BP1634		membrane protein (Pseudogene)	4.6517	4.59847	-1.03759		4.63888	4.56518	-1.05241		4.8509	4.74338	-1.07737										Unknown	Cell envelope
BP1635		arylsulfatase protein	5.90055	5.80501	-1.06847		6.0042	5.91074	-1.06693		6.26285	6.29137	1.01997										Cytoplasmic	Central intermediary metabolism
BP1636		nonspecific acid phosphatase precursor	5.00962	5.16169	1.11116		5.06932	4.92803	-1.10289		5.16618	5.2657	1.07142										Unknown	Central intermediary metabolism
BP1637		exported protein	4.92027	4.81475	-1.07588		4.85753	4.78237	-1.05348		4.90665	4.8737	-1.0231										Periplasmic	Cell envelope
BP1638		conserved hypothetical protein	5.23233	5.12653	-1.07609		5.03416	5.04961	1.01077		5.18242	5.09711	-1.06092										Cytoplasmic Membrane	Unknown function
BP1639		exported protein	5.16817	5.18331	1.01055		5.24147	4.99548	-1.18591		5.54698	5.28317	-1.20065										Cytoplasmic Membrane	Unknown function
BP1639		exported protein	5.16817	5.18331	1.01055		5.24147	4.99548	-1.18591		5.54698	5.28317	-1.20065										Cytoplasmic Membrane	Unknown function
BP1640		conserved hypothetical protein	4.96133	5.21456	1.19187		4.99752	4.95599	-1.0292		4.97259	5.1206	1.10804										Cytoplasmic	Hypothetical proteins
BP1641		regulatory protein	4.88562	4.80918	-1.05441		4.86522	4.80113	-1.04543		4.89774	4.96952	1.05101										Cytoplasmic	Unknown function
BP1642		exported protein (Pseudogene)	5.7472	5.81717	1.04969		5.95698	5.9445	-1.00869		6.09954	6.19815	1.07074										Unknown	Central intermediary metabolism
BP1643		exported protein	8.89436	8.65913	-1.17709		8.682	9.03675	1.27876		8.31807	8.86498	1.46095										Unknown	Cell envelope
BP1644	tctC	Tripartite tricarboxylate transporter family receptor	6.32372	6.37125	1.03349		6.39129	6.72739	1.26234		6.81701	7.09797	1.215										Periplasmic	Cell envelope
BP1645		short-chain dehydrogenase	5.58934	5.59792	1.00596		5.68811	5.54672	-1.10297		5.65784	5.70841	1.03567										Unknown	Central intermediary metabolism
BP1646		membrane protein	5.8059	5.45973	-1.27118		5.89608	5.85523	-1.02872		6.18036	5.43156	-1.68039										Cytoplasmic Membrane	Cell envelope
BP1648		branched chain amino acid transport permease (Pseudogene)	7.26856	6.12931	-2.20266		7.45988	6.45385	-2.00838		6.16637	5.64976	-1.43059										Unknown	Transport and binding proteins
BP1649	livG	high-affinity branched-chain amino acid transport, ATP-binding protein	5.8454	5.22834	-1.53375		5.89883	5.28375	-1.53164		5.25953	5.1346	-1.09045										Cytoplasmic	Transport and binding proteins
BP1650	livF	high-affinity branched-chain amino acid transport, ATP-binding protein	5.39213	4.97537	-1.33493		5.42432	5.02056	-1.32295		4.94759	4.85277	-1.06793										Cytoplasmic	Unknown function
BP1651		TetR-family transcriptional regulator	11.7122	11.6529	-1.04199		11.9935	11.5181	-1.39028		11.4862	11.6304	1.10513										Cytoplasmic	Regulatory functions
BP1652		oxidoreductase (Partial)	6.53124	6.51329	-1.01252		6.61603	6.58066	-1.02482		5.64106	5.61803	-1.01609										Cytoplasmic	Energy metabolism
BP1654	wcbQ	capsular polysaccharide biosynthesis protein	7.23339	5.08147	-4.44419		7.30668	5.0933	-4.63761		5.72697	5.23305	-1.40827										Cytoplasmic Membrane	Unknown function
BP1655	wcbP	oxidoreductase	8.17333	5.85104	-5.00125		7.968	6.02556	-3.84355		7.20118	6.44322	-1.6911										Cytoplasmic	Central intermediary metabolism
BP1657		exported protein (Pseudogene)	6.33141	6.25714	-1.05283		6.61122	6.23189	-1.30074		6.43257	6.5377	1.07559										Unknown	Cell envelope
BP1658		two-component sensor histidine kinase	5.56286	5.82814	1.20187		5.46999	6.49716	2.03802		5.57001	6.60873	2.0544										Cytoplasmic Membrane	Regulatory functions
BP1659		response regulatory protein	8.61345	8.90243	1.22178		8.62117	8.96199	1.26648		8.64695	9.58422	1.9149										Cytoplasmic	Regulatory functions
BP1660	sphB2	autotransporter	5.22471	5.31685	1.06595		5.22024	5.03687	-1.13553		5.40474	5.3123	-1.06617										Extracellular	Unknown function
BP1662		DNA-binding protein	10.3182	10.4349	1.08427		10.1626	10.6517	1.40359		10.0377	10.3672	1.25653										Cytoplasmic	Unknown function
BP1663		conserved hypothetical protein (partial)	10.3699	10.3171	-1.0373		10.3986	10.5179	1.08615		10.1388	10.1251	-1.00956										Unknown	Hypothetical proteins
BP1664	gst	glutathione S-transferase	10.357	10.7006	1.26892		10.3055	10.7488	1.35979		10.2764	10.6945	1.33623										Cytoplasmic	Central intermediary metabolism
BP1665	tfdA	alpha-ketoglutarate-dependent 2,4-dichlorophenoxyacetate dioxygenase	5.01548	5.04347	1.01959		5.00617	5.07226	1.04688		4.88997	4.99355	1.07444										Cytoplasmic	Energy metabolism
BP1666		LysR-family transcriptional regulator	7.10495	6.85018	-1.19315		7.06105	6.9851	-1.05405		7.01088	7.05522	1.03121										Cytoplasmic	Regulatory functions
BP1667	tctC	Tripartite tricarboxylate transporter family receptor	6.80526	7.23164	1.34386		7.04297	7.59375	1.46488		7.0373	7.18559	1.10826										Periplasmic	Unknown function
BP1668		short-chain dehydrogenase	5.07392	5.164	1.06443		5.08217	5.1489	1.04734		5.11493	5.1426	1.01936										Cytoplasmic	Fatty acid and phospholipid metabolism
BP1669	lldA	lactate dehydrogenase	5.14737	5.19952	1.03681		5.10449	5.05098	-1.03779		5.01583	5.12348	1.07747										Cytoplasmic	Energy metabolism
BP1670		hydrolase	5.52609	5.37701	-1.10886		5.56509	5.29612	-1.20495		5.53379	5.24036	-1.22555										Cytoplasmic	Unknown function
BP1671		short chain dehydrogenase	6.81402	6.44718	-1.28953		7.02386	6.51153	-1.42635		6.56591	6.39806	-1.12338										Cytoplasmic	Fatty acid and phospholipid metabolism
BP1672	fabG	3-oxoacyl-[acyl-carrier protein] reductase	5.12172	5.05843	-1.04485		5.10691	5.02471	-1.05863		5.25594	5.13245	-1.08937										Unknown	Fatty acid and phospholipid metabolism
BP1673	tctC	Tripartite tricarboxylate transporter family receptor	4.96342	5.18392	1.16514		5.03945	5.01697	-1.0157		5.33005	5.16623	-1.12025										Periplasmic	Unknown function
BP1674		LysR-family transcriptional regulator	5.7496	5.5437	-1.15341		5.6855	5.6004	-1.06076		5.8936	5.90993	1.01138										Cytoplasmic	Regulatory functions
BP1675	tctC	Tripartite tricarboxylate transporter family receptor	5.17061	5.05063	-1.08672		5.09832	5.05056	-1.03366		5.2992	5.23312	-1.04687										Periplasmic	Unknown function
BP1676		sulfatase (Pseudogene)	5.12916	5.1874	1.04119		5.0398	5.10862	1.04886		5.13041	5.17613	1.0322										Unknown	Central intermediary metabolism
BP1677		hypothetical protein (Pseudogene)	4.80377	4.9282	1.09008		4.78467	4.89127	1.07669		4.87145	4.90846	1.02599										Unknown	Hypothetical proteins
BP1679		LysR-family transcriptional regulator (Pseudogene)	8.74915	9.30082	1.46578		8.85627	9.64945	1.73289		8.59366	9.36648	1.70861										Cytoplasmic	Regulatory functions
BP1680	arsH	NADPH-dependent FMN reductase	6.76194	6.63484	-1.0921		6.53063	6.94703	1.33459		6.3555	6.78848	1.35002										Cytoplasmic	Unknown function
BP1681	arsC	arsenate reductase (Pseudogene)	8.08444	8.03393	-1.03563		7.87018	8.46194	1.50708		7.09401	7.8194	1.65335										Unknown	Cellular processes
BP1682		membrane protein	5.96963	5.77299	-1.14603		5.9246	6.30201	1.29901		5.75539	6.04019	1.21824										Cytoplasmic Membrane	Cell envelope
BP1683		transcriptional regulator	9.02024	8.58344	-1.3536		8.75936	8.85313	1.06716		8.56477	8.57384	1.00631										Cytoplasmic	Regulatory functions
BP1684		conserved hypothetical protein (Pseudogene)	8.15519	7.75861	-1.31638		8.14241	7.61253	-1.44381		7.45435	7.21032	-1.1843										Unknown	Unknown function
BP1685	tctC	Tripartite tricarboxylate transporter family receptor	7.47143	7.46547	-1.00414		7.25722	7.22197	-1.02473		6.76024	7.02618	1.20242										Periplasmic	Unknown function
BP1686		short-chain dehydrogenase	6.04427	5.86196	-1.1347		5.79276	5.85423	1.04353		5.7883	5.69733	-1.06509										Unknown	Central intermediary metabolism
BP1687		LysR-family transcriptional regulator	8.07315	7.94327	-1.0942		8.367	8.02361	-1.26873		7.93633	7.76137	-1.12893										Cytoplasmic	Regulatory functions
BP1688		membrane protein	7.99015	7.92817	-1.0439		8.31389	7.85213	-1.37722		8.09657	8.14214	1.03209										Cytoplasmic Membrane	Cell envelope
BP1690		exported protein (Pseudogene)	8.79383	9.02406	1.17302		9.16444	8.75939	-1.32413		10.6704	9.81836	-1.805								-3.8571		Unknown	Unknown function
BP1691	phaA	pH adaptation potassium efflux protein	9.31285	9.37367	1.04306		9.74464	9.72846	-1.01128		9.18547	9.43931	1.19238										Cytoplasmic Membrane	Cell envelope
BP1692	phaC	pH adaptation potassium efflux protein	10.3184	10.2958	-1.01572		10.5935	10.4206	-1.12733		10.0428	10.3282	1.21877										Cytoplasmic Membrane	Unknown function
BP1693	phaD	pH adaptation potassium efflux protein	9.8981	9.88405	-1.00979		9.93898	10.1392	1.14887		9.63806	10.0059	1.2904										Cytoplasmic Membrane	Unknown function
BP1694	phaE	pH adaptation potassium efflux protein	9.62025	9.5316	-1.06337		9.64817	9.80927	1.11814		9.2905	9.58925	1.23008										Cytoplasmic Membrane	Energy metabolism
BP1695	phaF	pH adaptation potassium efflux system protein F	8.6396	8.87414	1.17653		8.71293	8.93906	1.16969		8.46044	8.8388	1.29986										Cytoplasmic Membrane	Unknown function
BP1696	phaG	pH adaptation potassium efflux protein	10.3613	10.0843	-1.21169		10.33	10.3684	1.027		10.389	10.3997	1.00743										Cytoplasmic Membrane	Energy metabolism
BP1698		exported protein	9.86671	10.3849	1.43211		9.57568	10.6818	2.1526		9.53144	10.3926	1.81652										Unknown	Cell envelope
BP1699		conserved hypothetical protein	9.71205	9.75616	1.03105		10.21	9.92165	-1.22128		9.55658	9.66483	1.07792										Cytoplasmic	Hypothetical proteins
BP1700	cumB	zinc-binding hydrolase	10.7711	10.3816	-1.30992		11.0516	10.6492	-1.32175		10.5413	10.7316	1.14103										Cytoplasmic	Cellular processes
BP1701	ldcA	muramoyltetrapeptide carboxypeptidase	9.8506	9.68617	-1.12072		9.889	9.70738	-1.13416		9.42216	9.6801	1.19577										Cytoplasmic	Unknown function
BP1702		enoyl-CoA hydratase/isomerase	10.2586	10.2492	-1.00651		10.2	10.2482	1.03398		10.4397	10.7183	1.21305										Cytoplasmic	Fatty acid and phospholipid metabolism
BP1703		membrane protein	5.66036	5.64587	-1.01009		5.69751	5.48683	-1.15723		7.34724	7.83956	1.40671										Cytoplasmic Membrane	Cell envelope
BP1704		membrane protein	4.962	5.23431	1.20774		5.03586	5.12174	1.06133		7.0136	8.09282	2.11289										Cytoplasmic Membrane	Cell envelope
BP1705		exported protein	6.74232	6.65873	-1.05965		6.57328	6.94042	1.28979		9.35036	10.2798	1.90454								-6.46185	-11.8796	Unknown	Cell envelope
BP1706		ATP-binding ABC transporter protein	11.9907	11.4837	-1.42111		11.9081	10.5531	-2.55799		11.7525	11.2842	-1.38345										Cytoplasmic	Transport and binding proteins
BP1707		ABC-transport protein, ATP-binding component	11.2607	12.4517	2.28301		11.2043	11.3494	1.1058		10.7499	11.2772	1.44126			2.28222				2.16537			Cytoplasmic Membrane	Transport and binding proteins
BP1708		exported protein	10.8269	12.129	2.46593		10.4005	11.3356	1.9121		9.75778	10.3749	1.53381			3.33277							Unknown	Cell envelope
BP1709		permease of ABC transporter	8.22146	9.85196	3.0962		8.15751	9.27948	2.17644		7.52964	8.42382	1.85855			2.6201							Cytoplasmic Membrane	Transport and binding proteins
BP1710		substrate-binding protein (Pseudogene)	8.98708	9.62047	1.55121		8.56241	9.09448	1.446		8.28796	8.57891	1.22345			2.08167							Unknown	Transport and binding proteins
BP1712		conserved hypothetical protein	9.95464	9.79713	-1.11536		10.1878	9.96739	-1.16506		10.3839	10.138	-1.18582										Cytoplasmic	Purines, pyrimidines, nucleosides, and nucleotides
BP1713	trxC	thioredoxin 2	10.9885	11.483	1.40878		11.045	11.303	1.19579		10.6805	10.454	-1.17003			2.06847							Cytoplasmic	Energy metabolism
BP1714		conserved hypothetical protein (Pseudogene)	10.1688	9.89775	-1.20665		10.1072	10.1543	1.03319		9.92719	9.63034	-1.22846										Unknown	Unknown function
BP1715		permease	9.56593	9.49483	-1.05052		9.95284	9.3254	-1.54482		9.78748	9.80902	1.01504										Cytoplasmic Membrane	Unknown function
BP1716	gcp	glycoprotease	8.17851	8.15288	-1.01792		8.47479	8.20786	-1.20324		8.57734	8.40716	-1.1252										Extracellular	Protein fate
BP1718		membrane protein	10.8161	10.8544	1.02687		10.5909	10.4178	-1.12746		10.0676	10.2551	1.1388										Cytoplasmic Membrane	Cell envelope
BP1719	surE	stationary-phase survival protein	12.1946	12.0134	-1.13383		12.5209	11.9292	-1.50696		12.312	12.0975	-1.1603										Unknown	Cellular processes
BP1720	pcm	protein-L-isoaspartate O-methyltransferase	10.1007	9.86276	-1.17935		10.3367	9.67982	-1.5767		10.3013	10.1781	-1.08916										Cytoplasmic	Protein fate
BP1721		peptidase	12.6155	12.5509	-1.04579		12.7001	12.4342	-1.20241		12.5238	12.6188	1.06807										Outer Membrane	Cell envelope
BP1722		polB-like 3-5 exonuclease (in Achromobacter xylosidans)	12.0747	12.0908	1.01124		12.248	11.9983	-1.18897		12.255	12.2753	1.01416										Cytoplasmic	Hypothetical proteins
BP1723		exported protein	8.86148	8.97846	1.08446		8.85516	9.07748	1.16661		8.87096	9.03319	1.11902										Periplasmic	Cell envelope
BP1724		exported protein	5.86543	5.67276	-1.14288		5.92174	5.62076	-1.23198		6.08127	5.84116	-1.18108										Unknown	DNA metabolism
BP1725	rumA	conserved hypothetical protein	10.0527	9.72442	-1.25553		9.98707	9.42543	-1.47595		9.96396	9.68819	-1.21064										Cytoplasmic	Protein synthesis
BP1726		MerR-family transcriptional regulator	12.4649	12.0687	-1.31599		11.6491	12.4521	1.7447		11.6221	12.1611	1.45295										Cytoplasmic	Regulatory functions
BP1727		exported protein	14.1586	13.249	-1.8785		12.8794	12.6146	-1.20148		11.8699	13.3882	2.86447		4.79711								Unknown	Unknown function
BP1728		glutaredoxin	13.6369	12.4559	-2.26721		12.2213	11.8366	-1.30557		10.9201	12.7068	3.45037		6.73711								Unknown	Cell envelope
BP1729		pyridine nucleotide-disulfide oxidoreductase	10.1442	8.72157	-2.68076		8.70987	7.84957	-1.81542		7.12823	9.2229	4.27128		8.36699								Unknown	Energy metabolism
BP1730		conserved hypothetical protein	9.93633	9.77184	-1.12077		10.1506	9.38596	-1.69897		10.0834	9.87645	-1.15422										Unknown	Unknown function
BP1731	ugpQ	glycerophosphoryl diester phosphodiesterase	10.1977	10.0886	-1.07852		10.4253	9.94888	-1.39126		10.3275	10.3626	1.02466										Cytoplasmic	Central intermediary metabolism
BP1732	ppiD	peptidyl-prolyl cis-trans isomerase D	10.4121	10.3645	-1.03347		10.8638	10.0092	-1.80827		10.4248	10.2684	-1.11446										Cytoplasmic Membrane	Protein fate
BP1733	tesA	acyl-CoA thioesterase I precursor	10.4626	10.4547	-1.0055		10.2442	10.3444	1.07193		10.2342	9.92486	-1.23918										Periplasmic	Fatty acid and phospholipid metabolism
BP1734		ATP-binding ABC transporter protein (Pseudogene)	9.42386	10.3621	1.91622		9.76007	10.0098	1.18896		9.65356	9.01285	-1.5591			2.56186							Unknown	Transport and binding proteins
BP1736		exported protein	8.70786	9.34295	1.55303		8.1903	9.52202	2.51703		12.8989	12.5468	-1.27636								-18.2111	-9.2279	Periplasmic	Cellular processes
BP1737		membrane protein	8.91074	9.18338	1.20802		8.11903	9.33295	2.31967		12.9895	12.5818	-1.32655								-17.3723	-10.4467	Cytoplasmic Membrane	Unknown function
BP1738		conserved hypothetical protein	9.61274	9.50182	-1.07992		9.2305	9.4605	1.17283		13.4654	12.5	-1.95267								-14.8438	-7.97183	Unknown	Unknown function
BP1739	cphA	cyanphycin synthetase	8.00774	8.1604	1.11162		7.76748	7.91028	1.10405		8.24419	7.7691	-1.39										Cytoplasmic	Unknown function
BP1740	cphA	cyanophycin synthetase	8.12121	8.2309	1.079		8.03269	8.29266	1.19745		8.33807	7.73044	-1.52375										Cytoplasmic	Unknown function
BP1741		ABC transporter (Pseudogene)	5.02205	4.97257	-1.03489		5.04119	5.03123	-1.00693		4.9291	4.90651	-1.01578										Unknown	Unknown function
BP1743		hypothetical protein	4.91259	4.91767	1.00353		4.99605	4.96664	-1.02059		4.98857	4.94052	-1.03387										Unknown	Hypothetical proteins
BP1744		conserved hypothetical protein	7.87909	7.37776	-1.41552		8.01365	7.53369	-1.3947		7.72077	7.66136	-1.04204										Cytoplasmic	Unknown function
BP1745		exported protein	9.2911	9.22807	-1.04466		9.17888	9.46175	1.21661		8.94331	9.44603	1.41688										Unknown	Unknown function
BP1746		peptidoglycan-binding protein	10.9982	10.9595	-1.02716		10.8158	11.1396	1.25161		11.1686	11.2412	1.05163										Cytoplasmic Membrane	Protein fate
BP1747		conserved hypothetical protein	9.46896	9.69867	1.1726		10.2128	10.2	-1.00889		11.1027	10.9451	-1.11548								-3.09651	-2.33725	Unknown	Hypothetical proteins
BP1749		AsnC-family transcriptional regulator	12.4336	13.0631	1.54706		12.2438	13.8655	3.07733	3.28e-07	11.3891	13.4474	4.16504	0.000138	2.20846								Cytoplasmic	Regulatory functions
BP1750		membrane protein	8.78659	8.84805	1.04352		9.001	9.3339	1.25954		9.10126	9.11261	1.0079										Cytoplasmic Membrane	Cell envelope
BP1751	dfp	DNA/pantothenate metabolism flavoprotein	10.9305	10.703	-1.17081		10.9985	10.6775	-1.24917		11.0304	11.0031	-1.01909										Cytoplasmic	Biosynthesis of cofactors, prosthetic groups, and carriers
BP1752	lspA	lipoprotein signal peptidase	10.2617	10.2324	-1.02052		10.5028	10.1487	-1.27813		10.6935	10.7957	1.07343										Cytoplasmic Membrane	Protein fate
BP1753	ileS	isoleucyl-tRNA synthetase	10.9047	10.8258	-1.05624		11.0026	10.8765	-1.09132		11.2568	11.4782	1.16587										Cytoplasmic	Protein synthesis
BP1754	ribF	riboflavin biosynthesis protein	9.51827	9.22911	-1.22193		9.9709	8.92869	-2.05938		9.72376	9.43399	-1.22245										Cytoplasmic	Biosynthesis of cofactors, prosthetic groups, and carriers
BP1755	purN	phosphoribosylglycinamide formyltransferase (Pseudogene)	10.5347	10.845	1.23998		10.9055	10.9532	1.0336		10.8162	11.157	1.26651										Unknown	Unknown function
BP1756		conserved hypothetical protein	10.0223	9.89434	-1.09275		10.1588	9.63167	-1.44105		10.2438	10.159	-1.06052										Cytoplasmic	Purines, pyrimidines, nucleosides, and nucleotides
BP1757	tnp	transposase	7.17754	7.10777	-1.04955		7.34175	7.30197	-1.02796		7.22066	7.54744	1.25421										Cytoplasmic	Cell envelope
BP1758		fatty acid desaturase	13.9691	13.9978	1.0201		14.3755	14.0531	-1.25044		13.6582	14.1547	1.41084										Cytoplasmic Membrane	Energy metabolism
BP1759	uvrD	DNA helicase II	13.1426	12.6963	-1.36256		13.3781	12.6203	-1.69095		13.046	13.0342	-1.00824										Cytoplasmic	Unknown function
BP1760		exported protein	7.47788	6.56332	-1.88499		6.68722	6.47358	-1.15961		5.16579	4.98864	-1.13065										Outer Membrane	Unknown function
BP1761		ABC transporter ATP-binding protein	10.1048	9.94732	-1.11535		10.0446	9.74786	-1.22837		10.5742	9.94029	-1.55179										Unknown	Transport and binding proteins
BP1762		adenine-specific methylase	10.7297	10.4933	-1.17804		10.6706	10.3523	-1.24683		11.3722	10.6969	-1.59694										Cytoplasmic	Unknown function
BP1763	dapE	succinyl-diaminopimelate desuccinylase	7.2934	7.02098	-1.20783		7.28987	6.85048	-1.35603		8.05018	7.55335	-1.41111										Cytoplasmic	Amino acid biosynthesis
BP1764	dapD	2,3,4,5-tetrahydropyridine-2-carboxylate N-succinyltransferase	11.4001	11.3387	-1.04346		11.47	10.9186	-1.46547		11.852	11.5725	-1.21377										Cytoplasmic	Amino acid biosynthesis
BP1765	dapC	N-succinyl-L,L-diaminopimelate aminotransferase (Pseudogene)	11.7842	11.3372	-1.36316		11.8858	11.0497	-1.78516		12.2148	11.698	-1.43076										Unknown	Unknown function
BP1766		exported protein	9.81563	10.3395	1.4378		10.1753	10.3271	1.11092		10.7754	11.4015	1.54338									-2.12096	Unknown	Cell envelope
BP1767	phg	autotransporter	7.09337	6.8315	-1.19903		5.9472	6.41291	1.381		5.82604	6.64893	1.76895										Extracellular	Unknown function
BP1768		membrane protein	10.3803	10.0303	-1.2746		10.1968	9.36427	-1.78081		9.76741	9.46672	-1.23173										Cytoplasmic Membrane	Unknown function
BP1769		hypothetical protein	9.73034	9.39252	-1.26385		9.77332	8.87194	-1.86785		9.99395	9.63397	-1.28341										Cytoplasmic	Hypothetical proteins
BP1770	cspA	cold shock-like protein	12.7172	13.1469	1.34692		12.9076	12.974	1.04705		12.8762	13.6259	1.68142										Cytoplasmic	Unknown function
BP1771		conserved hypothetical protein	9.09275	8.8889	-1.15177		9.35208	8.2905	-2.08722		9.65008	9.5619	-1.06303										Unknown	Cell envelope
BP1772	cspA	cold shock-like protein	13.9246	14.1942	1.20541		13.4864	14.5195	2.0465		13.7037	14.3483	1.56328										Cytoplasmic	Unknown function
BP1773		membrane protein	7.93199	8.41426	1.39694		8.4217	8.1736	-1.18764		7.57959	7.85752	1.21245										Cytoplasmic Membrane	Hypothetical proteins
BP1774	tig	trigger factor	13.2382	12.9892	-1.18834		13.3732	12.8292	-1.45797		13.6986	13.4026	-1.22774										Cytoplasmic	Protein fate
BP1775	clpP	ATP-dependent Clp protease proteolytic subunit	11.9181	11.6628	-1.19362		11.9619	11.5089	-1.36896		12.3107	12.1919	-1.08587										Cytoplasmic	Protein fate
BP1776	clpX	ATP-dependent Clp protease ATP-binding subunit	12.3059	12.4505	1.10543		12.3247	12.5986	1.20901		12.3928	12.5345	1.10317										Cytoplasmic	Protein fate
BP1777	lon	ATP-dependent protease La	12.55	12.3723	-1.13106		12.4223	12.8285	1.32516		12.3878	12.4113	1.01648										Cytoplasmic	Protein fate
BP1778		LysR-family transcriptional regulator	8.51796	8.00266	-1.42929		8.38911	7.9639	-1.34277		9.05337	8.35974	-1.61735										Cytoplasmic	Unknown function
BP1779		conserved hypothetical protein	6.16896	5.83448	-1.26092		5.99541	5.72805	-1.2036		6.23753	5.8405	-1.31679										Cytoplasmic	Unknown function
BP1780	tctC	Tripartite tricarboxylate transporter family receptor	5.27353	5.38347	1.07918		5.42037	5.2932	-1.09215		5.44578	5.3726	-1.05203										Periplasmic	Cell envelope
BP1781		conserved hypothetical protein	5.60646	5.42244	-1.13605		5.73824	5.52146	-1.16214		5.84235	5.7204	-1.0882										Unknown	Cellular processes
BP1782		enoyl-CoA hydratase/isomerase	4.841	4.80346	-1.02636		4.83409	4.77394	-1.04257		4.85289	4.72663	-1.09146										Cytoplasmic	Unknown function
BP1783		conserved hypothetical protein	4.97726	4.84598	-1.09527		4.87265	4.769	-1.07449		4.92884	4.97674	1.03376										Unknown	Unknown function
BP1784		thiolase	4.94653	5.00135	1.03873		4.99996	5.0122	1.00852		5.09952	5.06829	-1.02188										Unknown	Unknown function
BP1785	fabG	3-oxoacyl-[acyl-carrier protein] reductase	5.42264	5.33535	-1.06237		5.41956	5.15648	-1.20004		5.28874	5.33557	1.03299										Unknown	Fatty acid and phospholipid metabolism
BP1786		acyl-CoA dehydrogenase (Pseudogene)	5.21216	5.04908	-1.11967		5.12806	5.04122	-1.06204		5.13608	4.92174	-1.16017										Unknown	Unknown function
BP1787		acyl-CoA dehydrogenase (Pseudogene)	4.91562	5.07167	1.11423		4.91152	4.9097	-1.00126		4.91476	4.89409	-1.01443										Unknown	Unknown function
BP1788	pcaI	3-oxoadipate CoA-transferase subunit A	5.00596	5.01432	1.00581		4.95074	4.90534	-1.03197		4.84878	4.93102	1.05866										Cytoplasmic	Unknown function
BP1789	pcaJ	3-oxoadipate CoA-transferase subunit B	5.52874	5.20746	-1.24944		5.24377	5.1637	-1.05707		5.32307	5.15616	-1.12265										Cytoplasmic	Unknown function
BP1790		exported protein (Pseudogene)	6.62666	6.19588	-1.34796		6.01134	6.24155	1.17301		5.74793	5.79894	1.03599										Unknown	Unknown function
BP1793	(exp)	autotransporter (Pseudogene)	7.06848	7.1084	1.02806		6.74359	7.16228	1.33671		5.93356	5.89746	-1.02534										Extracellular	Unknown function
BP1794	lexA	LexA repressor	11.363	10.9427	-1.33827		11.5023	11.1677	-1.26101		10.5691	10.5157	-1.03774										Cytoplasmic	DNA metabolism
BP1795	tyrB	aromatic-amino-acid aminotransferase	11.7505	11.515	-1.17733		11.965	11.7796	-1.1372		12.3153	12.2343	-1.05778										Cytoplasmic	Amino acid biosynthesis
BP1796	uvrB	excinuclease ABC subunit B	9.95001	9.43177	-1.43221		10.306	9.48123	-1.77128		9.99106	9.93447	-1.04										Cytoplasmic	DNA metabolism
BP1797	ptpA	low molecular weight protein-tyrosine-phosphatase	13.6231	13.866	1.1834		14.0362	14.3431	1.23705		13.941	14.386	1.36127										Cytoplasmic	Energy metabolism
BP1798		DNA-binding protein	10.3276	10.2605	-1.04758		10.9105	10.1172	-1.73308		11.5567	10.8884	-1.58921								-2.34148		Cytoplasmic	Biosynthesis of cofactors, prosthetic groups, and carriers
BP1799	iscS	cysteine desulfurase	9.63949	9.38633	-1.19181		10.0395	9.24232	-1.73765		10.7327	9.99208	-1.67095								-2.13302		Cytoplasmic	Biosynthesis of cofactors, prosthetic groups, and carriers
BP1800	iscU	[Fe-S] cluster formation/repair protein	9.03491	9.39477	1.2833		9.48948	9.31943	-1.1251		10.188	9.92855	-1.19703								-2.20722		Cytoplasmic	Biosynthesis of cofactors, prosthetic groups, and carriers
BP1801	iscA	[Fe-S] cluster formation/repair protein	8.81651	8.97968	1.11974		9.09897	9.04552	-1.03774		9.80228	9.58489	-1.16263										Cytoplasmic	Biosynthesis of cofactors, prosthetic groups, and carriers
BP1802	hscB	chaperone protein	8.24519	8.49503	1.18908		8.84077	8.49409	-1.27163		9.20954	9.00032	-1.15606										Cytoplasmic	Protein fate
BP1803	hscA	chaperone protein	7.79349	7.55431	-1.18032		7.76177	7.99687	1.17699		8.42125	7.83953	-1.49663										Cytoplasmic	Cell envelope
BP1804	fdx	ferredoxin, 2Fe-2S	10.4193	10.3813	-1.02669		10.303	10.4379	1.09805		10.426	10.0762	-1.27436										Cytoplasmic	Biosynthesis of cofactors, prosthetic groups, and carriers
BP1805		conserved hypothetical protein	9.87127	10.1044	1.17537		9.63514	10.1525	1.4313		10.2186	10.2297	1.00779										Unknown	Unknown function
BP1806		hypothetical protein	8.94791	8.62325	-1.25237		9.06044	8.73003	-1.25737		9.02405	9.00804	-1.01116										Cytoplasmic	Hypothetical proteins
BP1808	paaG	enoyl-CoA hydratase	8.28667	8.5564	1.20558		8.24905	8.70773	1.37428		7.64878	8.45731	1.75143										Cytoplasmic	Fatty acid and phospholipid metabolism
BP1811	kdgT	2-keto-3-deoxygluconate permease (Pseudogene)	7.01691	7.13167	1.08279		8.06096	7.53612	-1.43877		9.17071	8.94293	-1.17103								-4.15757	-3.47247	Unknown	Transport and binding proteins
BP1812		conserved hypothetical protein	6.69219	6.27476	-1.33555		6.73047	6.72021	-1.00714		8.67364	8.19814	-1.3904										Unknown	Hypothetical proteins
BP1813	pdxA	pyridoxal phosphate biosynthetic protein	6.513	6.23576	-1.21187		6.51157	6.47504	-1.02564		7.80035	7.54015	-1.19764										Cytoplasmic	Biosynthesis of cofactors, prosthetic groups, and carriers
BP1814		GntR-family transcriptional regulator	7.84956	7.65523	-1.14419		8.01726	7.74146	-1.21067		8.36921	8.23623	-1.09656										Cytoplasmic	Regulatory functions
BP1815		conserved hypothetical protein	9.08696	8.97402	-1.08143		9.37064	8.9954	-1.29706		9.44247	9.3769	-1.0465										Cytoplasmic	Cell envelope
BP1816	panD	aspartate 1-decarboxylase precursor	13.009	12.8317	-1.13069		13.0286	12.6376	-1.31135		12.3451	12.5296	1.13648										Cytoplasmic	Biosynthesis of cofactors, prosthetic groups, and carriers
BP1817	ascD	CDP-6-deoxy-L-threo-D-glycero-4-hexulose-3-dehy drase reductase	11.1376	10.8692	-1.20446		11.2729	10.7578	-1.42912		10.9214	10.8777	-1.03075										Cytoplasmic	Unknown function
BP1818	dadA	D-amino acid dehydrogenase small subunit	11.5932	11.4521	-1.10268		11.9893	11.3946	-1.51012		12.8184	12.1329	-1.60817								-2.36202		Cytoplasmic Membrane	Energy metabolism
BP1819	ugpB	glycerol-3-phosphate-binding periplasmic protein precursor	12.3267	12.3456	1.01321		12.4241	12.194	-1.17292		12.9033	12.5377	-1.28843										Periplasmic	Unknown function
BP1820		LysR-family transcriptional regulator	6.79025	6.20681	-1.49842		6.75352	6.65656	-1.06952		7.26808	7.50317	1.17698										Cytoplasmic	Regulatory functions
BP1821		conserved hypothetical protein (Pseudogene)	5.61688	5.64059	1.01657		5.83729	5.57456	-1.19975		5.99885	5.93538	-1.04498										Unknown	Unknown function
BP1822		hypothetical protein	4.97582	5.05644	1.05747		5.06225	5.02046	-1.02939		5.11344	5.12785	1.01004										Cytoplasmic	Unknown function
BP1823		extracellular solute-binding protein	6.20611	6.13267	-1.05222		6.31805	6.02386	-1.2262		6.94628	6.712	-1.17632										Periplasmic	Transport and binding proteins
BP1824		inner membrane component of binding-protein-dependent transport system	5.76384	5.93749	1.12791		5.75795	6.0961	1.26413		5.88297	6.3503	1.38255										Cytoplasmic Membrane	Transport and binding proteins
BP1825		inner membrane component of binding-protein-dependent transport system	5.51408	5.65469	1.10237		5.59415	5.46691	-1.0922		5.84548	5.82979	-1.01093										Cytoplasmic Membrane	Transport and binding proteins
BP1826		ATP-binding component of ABC transporter	5.97555	6.03516	1.04218		6.00427	6.05672	1.03702		6.12292	6.16315	1.02828										Cytoplasmic Membrane	Transport and binding proteins
BP1827		amidase	5.71642	5.60889	-1.07738		5.64333	5.59255	-1.03582		5.76333	5.64075	-1.08868										Cytoplasmic	Protein synthesis
BP1828		lipoprotein (Pseudogene)	4.94103	5.08911	1.10809		4.99925	4.87673	-1.08863		5.11909	4.99018	-1.09347										Unknown	Cell envelope
BP1829		lipoprotein	4.98102	5.03112	1.03534		4.88799	4.8552	-1.02299		5.05388	4.99692	-1.04027										Outer Membrane	Cell envelope
BP1830		hypothetical protein	5.02988	5.06747	1.0264		4.97412	4.92518	-1.0345		5.08523	5.09271	1.0052										Cytoplasmic Membrane	Hypothetical proteins
BP1831		hypothetical protein	4.78006	4.69655	-1.05959		4.75409	4.61587	-1.10055		4.94839	4.86697	-1.05806										Unknown	Unknown function
BP1832		general secretion pathway protein (Pseudogene)	4.69606	4.71813	1.01542		4.76713	4.69887	-1.04845		4.8804	4.87786	-1.00176										Unknown	Unknown function
BP1833		general secretion pathway protein	5.62579	5.63699	1.00779		5.59198	5.31261	-1.21366		5.98373	5.79158	-1.14247										Cytoplasmic Membrane	Protein fate
BP1834	fim?	fimbrial protein	5.30005	5.24929	-1.03581		5.16536	5.21796	1.03713		5.5225	5.5224	0.999931										Extracellular	Cell envelope
BP1835		exported protein	4.73437	4.80203	1.04802		4.65693	4.68458	1.01935		4.6686	4.71449	1.03232										Unknown	Cell envelope
BP1836	alaS	alanyl-tRNA synthetase	12.0635	11.8377	-1.16942		12.0986	11.9169	-1.1342		12.3034	12.0975	-1.15339										Cytoplasmic	Protein synthesis
BP1837		conserved hypothetical protein	10.5	10.5217	1.01513		10.5552	10.5513	-1.00271		10.7771	10.7969	1.01383										Unknown	Unknown function
BP1838		exported protein	9.31227	9.3915	1.05645		9.00424	9.24879	1.18472		9.19634	9.89484	1.62282										Unknown	Cell envelope
BP1839	rpsP	30S ribosomal protein S16	13.253	13.5577	1.2352		13.8442	13.4533	-1.31123		13.8687	13.8472	-1.01506										Cytoplasmic	Protein synthesis
BP1840	rimM	16S rRNA processing protein	12.5742	12.296	-1.21264		13.1779	12.073	-2.15081		13.3183	12.5885	-1.65835										Cytoplasmic	Protein fate
BP1841	trmD	tRNA (guanine-N1)-methyltransferase	8.45745	7.74604	-1.6374		8.78124	7.36304	-2.67252		9.28664	8.21675	-2.09927										Cytoplasmic	Protein synthesis
BP1842		class-V aminotransferase	9.10733	9.074	-1.02337		8.91024	9.22644	1.24505		8.35215	9.00619	1.57357										Cytoplasmic	Cellular processes
BP1843		conserved hypothetical protein	9.36469	9.6671	1.2332		9.34118	9.78016	1.35565		8.78766	9.4159	1.54568										Unknown	Protein synthesis
BP1845		conserved hypothetical protein	10.6001	10.3371	-1.20002		10.5172	10.2701	-1.18684		10.2526	10.3084	1.03941										Unknown	Central intermediary metabolism
BP1846		exported protein	10.8568	10.666	-1.14141		11.1612	10.5432	-1.53477		10.6964	10.5233	-1.12746										Unknown	Hypothetical proteins
BP1847	tmk	thymidylate kinase	11.2652	11.1565	-1.07825		11.2393	11.1501	-1.06376		11.2914	11.296	1.00321										Cytoplasmic	Unknown function
BP1848	holB	DNA polymerase III, delta' subunit	9.5962	9.47381	-1.08854		9.57186	9.55979	-1.0084		9.72333	9.6406	-1.05902										Cytoplasmic	DNA metabolism
BP1849		conserved hypothetical protein	10.9833	10.5971	-1.307		10.7652	10.6346	-1.09475		10.6322	10.5036	-1.09329										Cytoplasmic	Unknown function
BP1850		exported protein	10.0124	10.0337	1.01489		9.94459	10.0486	1.07473		10.061	10.0393	-1.0152										Unknown	Unknown function
BP1851		transcriptional regulator	8.77676	8.47204	-1.23518		8.35705	8.1527	-1.15217		7.67456	7.175	-1.41378										Cytoplasmic	Regulatory functions
BP1852		glutamine-binding periplasmic protein precursor	10.0683	9.88161	-1.13815		9.55207	9.17321	-1.30031		9.11779	8.94919	-1.12397										Periplasmic	Transport and binding proteins
BP1853		glutamine transport system permease (Pseudogene)	9.27541	9.1219	-1.11227		9.15422	8.45773	-1.62056		8.43225	7.81675	-1.53209			2.47383							Unknown	Amino acid biosynthesis
BP1855	glnQ	glutamine transport ATP-binding protein	8.44023	8.57397	1.09713		8.36988	8.16958	-1.14894		8.00074	7.81922	-1.13408										Cytoplasmic Membrane	Unknown function
BP1856		arginase (Pseudogene)	7.5869	7.49081	-1.06887		7.35229	7.23863	-1.08197		7.25752	6.92067	-1.263										Unknown	DNA metabolism
BP1857	gdhA	glutamate dehydrogenase	12.1168	12.5162	1.31896		12.1915	13.0307	1.78908		12.0234	12.8791	1.8096										Unknown	Amino acid biosynthesis
BP1858	aldH	aldehyde dehydrogenase (Pseudogene)	6.85058	6.56943	-1.21516		6.69986	6.37532	-1.25227		7.47418	7.00462	-1.38469										Unknown	Energy metabolism
BP1859	amaB	N-carbamoyl-L-amino acid amidohydrolase	6.74249	7.0208	1.21277		6.71281	6.81476	1.07322		7.1978	7.32898	1.09519										Cytoplasmic	Unknown function
BP1860	ilvG	acetolactate synthase large subunit	6.57388	6.59616	1.01556		6.29638	6.5564	1.1975		7.24076	7.03095	-1.15654										Cytoplasmic	Amino acid biosynthesis
BP1861	citE	citrate lyase beta chain	5.49138	5.43805	-1.03766		5.24204	5.34598	1.0747		5.97878	5.75839	-1.16505										Cytoplasmic	Unknown function
BP1862		membrane protein	6.14195	6.17885	1.02591		6.01656	6.18881	1.12681		7.08126	6.74753	-1.26027										Cytoplasmic Membrane	Transport and binding proteins
BP1863		membrane protein	4.86105	4.91266	1.03642		4.85661	4.78159	-1.05338		5.36947	5.12069	-1.1882										Cytoplasmic Membrane	Cell envelope
BP1864		exported protein	5.66616	5.40382	-1.19942		5.46529	5.44042	-1.01739		6.53853	5.91514	-1.54049										Periplasmic	Cell envelope
BP1865		GntR-family transcriptional regulator	7.50641	7.59452	1.06298		7.38097	7.60747	1.16999		7.4302	7.30001	-1.09444										Cytoplasmic	Unknown function
BP1867		conserved hypothetical protein (Pseudogene)	7.18162	7.2807	1.07109		7.03644	7.40374	1.28994		6.98364	7.38504	1.32079										Unknown	Unknown function
BP1868		cytochrome (Pseudogene)	6.60695	6.66537	1.04132		6.91036	6.42881	-1.39624		6.9298	6.82609	-1.07453										Unknown	Unknown function
BP1870		membrane protein (Pseudogene)	5.21575	5.27916	1.04493		5.19589	5.15068	-1.03183		5.16379	5.01055	-1.11206										Unknown	Cell envelope
BP1871		hypothetical protein (Pseudogene)	5.09344	4.96568	-1.0926		4.98215	4.88822	-1.06727		5.17828	5.17043	-1.00546										Unknown	Unknown function
BP1874		amidase	8.28944	8.50161	1.15843		8.22603	8.71313	1.40162		8.22882	8.72033	1.40592										Cytoplasmic	Protein synthesis
BP1875		conserved hypothetical protein	7.5278	7.40321	-1.0902		7.62255	7.32593	-1.22826		6.86169	7.03342	1.12641										Cytoplasmic	Unknown function
BP1876	bvgR	regulatory protein BvgR	12.518	11.9491	-1.48338		11.9184	10.9703	-1.92928		7.2688	7.33075	1.04388		40.7388	22.6367				2.01026			Unknown	Unknown function
BP1877	bvgS	virulence sensor protein	11.9977	11.6393	-1.28194		12.001	11.5657	-1.35219		7.41928	8.62453	2.30577		24.4703	7.81041							Cytoplasmic Membrane	Cellular processes
BP1878	bvgA	virulence factors transcription regulator	14.5587	14.6694	1.07973		14.7144	14.4345	-1.21417		10.6601	11.682	2.03066		15.062	8.01763							Cytoplasmic	Regulatory functions
BP1879	fhaB	filamentous hemagglutinin/adhesin	14.9278	14.7789	-1.10872		14.8319	14.9559	1.08979		6.93843	7.25305	1.24368		246.968	184.774							Extracellular	Cellular processes
BP1880	fimA	fimbrial protein (pseudogene)	14.4627	14.1146	-1.27291		14.2925	14.3472	1.0387		5.97611	6.14293	1.12258		361.566	239.77							Extracellular	Unknown function
BP1881	fimB	chaperone protein	13.0978	12.4678	-1.54755		11.9178	11.5826	-1.26158		5.13459	5.20831	1.05243		267.825	144.86			2.21662				Periplasmic	Unknown function
BP1882	fimC	outer membrane usher protein precursor	12.0552	11.6327	-1.34024		11.2693	11.3108	1.02917		4.61018	4.67532	1.04619		189.358	115.653							Outer Membrane	Unknown function
BP1883	fimD	fimbrial adhesin	13.2181	12.866	-1.27643		12.6522	12.4996	-1.11154		5.44056	5.68964	1.18845		240.06	136.14							Extracellular	Cell envelope
BP1884	fhaC	hemolysin activator-like protein	11.7069	11.5945	-1.08106		11.2576	11.336	1.0558		5.5721	5.47775	-1.06758		72.7062	66.9367							Outer Membrane	Cellular processes
BP1885		conserved hypothetical protein (Pseudogene)	9.38507	9.66365	1.213		9.13646	9.64193	1.41959		10.7308	10.2691	-1.37719								-2.58682		Unknown	Cell envelope
BP1886		membrane protein	8.88773	9.25677	1.29149		8.83518	9.15835	1.25108		9.7465	9.58321	-1.11984										Cytoplasmic Membrane	Cell envelope
BP1887		exported protein	10.7159	10.7494	1.02348		10.7507	10.6538	-1.06949		11.1698	11.0801	-1.0642										Periplasmic	Cell envelope
BP1888		membrane protein (Pseudogene)	5.3253	5.60782	1.21632		5.31624	5.31927	1.0021		5.55612	5.54884	-1.00506										Unknown	Unknown function
BP1890		membrane protein	5.46962	6.29483	1.77179		5.55262	6.1251	1.48708		5.49457	5.95451	1.37548										Cytoplasmic Membrane	Cell envelope
BP1891		exported protein	5.81263	6.20399	1.31163		5.70884	5.8232	1.08249		5.69858	5.82633	1.09259										Periplasmic	Energy metabolism
BP1892		conserved hypothetical protein	6.06935	6.43429	1.28783		6.23978	6.51914	1.21366		6.70968	6.16101	-1.46274										Cytoplasmic	Hypothetical proteins
BP1893		LysR-family transcriptional regulator (Pseudogene)	8.27399	9.97636	3.25435	0.00425	8.77973	10.2363	2.74465		10.4497	9.87583	-1.48856								-4.5639		Cytoplasmic	Unknown function
BP1894		conserved hypothetical protein	10.0611	12.2104	4.43625	3.4e-07	10.1069	12.5705	5.51607	6.76e-07	11.8052	11.8071	1.00136								-3.38186		Cytoplasmic	Hypothetical proteins
BP1895	oplaH	5-oxoprolinase	10.1466	10.8839	1.66703		9.32391	10.9126	3.00774	9.81e-06	9.82801	10.0148	1.1382										Cytoplasmic	Unknown function
BP1896		conserved hypothetical protein	9.63098	9.73406	1.07406		9.60179	10.1308	1.44293		8.668	9.69602	2.03922		2.01657								Cytoplasmic	Hypothetical proteins
BP1898		membrane protein	8.51978	8.70603	1.1378		8.56425	8.8469	1.21643		7.59825	8.30124	1.62788										Cytoplasmic Membrane	Transport and binding proteins
BP1899		transcriptional regulator	8.63275	8.58726	-1.03203		8.72185	8.79682	1.05334		8.5368	8.68142	1.10544										Cytoplasmic	Regulatory functions
BP1900	tctC	Tripartite tricarboxylate transporter family receptor	7.8503	7.78186	-1.04858		8.03269	7.75448	-1.21269		8.68141	8.75122	1.04958										Periplasmic	Unknown function
BP1901		methyltransferase	10.576	10.4163	-1.11703		10.8705	10.1318	-1.66876		10.5214	10.4143	-1.07708										Cytoplasmic	Amino acid biosynthesis
BP1902	suhB	inositol-1-monophosphatase	11.6497	11.6666	1.0118		11.9538	11.5719	-1.30314		11.9011	12.017	1.08367										Cytoplasmic	Unknown function
BP1903		membrane protein	10.5698	10.2101	-1.28309		10.7128	10.0569	-1.57568		10.3747	10.4749	1.07194										Cytoplasmic Membrane	Cell envelope
BP1904	uppP	bacitracin resistance protein	10.1548	10.0688	-1.06139		10.1241	9.73077	-1.31345		9.94985	10.0888	1.1011										Cytoplasmic Membrane	Cellular processes
BP1905	lpxH	UDP-2,3-diacylglucosamine hydrolase	11.3203	11.3798	1.04216		11.4727	11.1405	-1.25897		11.662	11.7361	1.05265										Cytoplasmic	Cell envelope
BP1906	ppiB	peptidyl-prolyl cis-trans isomerase B	13.668	13.8823	1.16016		13.6494	13.3966	-1.19154		13.577	13.9518	1.29672										Cytoplasmic	Unknown function
BP1907		exported protein	11.5597	11.2431	-1.24538		11.746	11.0537	-1.61591		11.8308	11.6935	-1.0998										Unknown	DNA metabolism
BP1908	cysS	cysteinyl-tRNA synthetase	10.8615	10.2522	-1.5255		11.1477	10.2568	-1.85429		11.3056	10.9426	-1.28611										Cytoplasmic	Protein synthesis
BP1909		DNA-3-methyladenine glycosylase	11.4148	11.1068	-1.23797		11.5912	10.8618	-1.65794		11.7179	11.4995	-1.16343										Cytoplasmic Membrane	DNA metabolism
BP1910	accA	acetyl-coenzyme A carboxylase carboxyl transferase subunit alpha	11.1984	10.9253	-1.20837		11.3355	10.8552	-1.39508		11.2634	11.1394	-1.08973										Cytoplasmic	Fatty acid and phospholipid metabolism
BP1912		conserved hypothetical protein	7.49183	7.71498	1.16728		7.07716	7.54394	1.38202		6.7018	6.60772	-1.06738										Unknown	Cellular processes
BP1913	ask	aspartokinase	11.9276	11.6256	-1.23284		12.0924	11.2647	-1.77487		12.1845	11.9016	-1.21666										Cytoplasmic	Unknown function
BP1915		conserved hypothetical protein	4.83684	4.72942	-1.0773		4.94983	4.76649	-1.13551		5.18933	4.8794	-1.23965										Unknown	Hypothetical proteins
BP1916		conserved hypothetical protein	5.31257	5.35369	1.02891		5.33583	5.24248	-1.06684		5.90087	5.53825	-1.28576										Unknown	Unknown function
BP1917		3-hydroxyacyl-CoA dehydrogenase	5.17324	5.15869	-1.01014		5.06988	5.1255	1.03931		5.44953	5.11762	-1.25868										Cytoplasmic	Unknown function
BP1918		membrane protein	4.82748	4.82595	-1.00106		4.76449	4.83963	1.05346		5.19074	4.84566	-1.27022										Cytoplasmic Membrane	Transport and binding proteins
BP1919		membrane protein	4.65277	4.76399	1.08014		4.60435	4.68611	1.05831		4.91359	4.8319	-1.05826										Cytoplasmic Membrane	Transport and binding proteins
BP1920		exported protein	5.87687	6.06334	1.13798		5.68184	5.97953	1.22917		7.14331	6.54163	-1.51748										Periplasmic	Unknown function
BP1921	bioH	hydrolase	5.00439	4.80096	-1.15143		4.97867	4.89675	-1.05843		5.29915	5.04999	-1.18851										Cytoplasmic	Unknown function
BP1922		exported protein	5.62149	5.69177	1.04992		5.74532	5.64061	-1.07528		6.19819	6.11113	-1.0622										Unknown	Unknown function
BP1923		short chain dehydrogenase	5.61238	5.46615	-1.10667		5.59511	5.63545	1.02836		6.15333	5.97046	-1.13514										Cytoplasmic	Energy metabolism
BP1924		TetR-family transcriptional regulator	9.69197	9.4809	-1.15755		10.1135	9.46636	-1.56609		9.77164	9.60952	-1.11893										Cytoplasmic	Unknown function
BP1925		LysR-family transcriptional regulator	9.16108	9.28287	1.08808		9.09079	9.61733	1.44047		8.71679	9.00248	1.21899										Cytoplasmic	Regulatory functions
BP1926		extracellular solute-binding protein	7.43698	7.4139	-1.01613		7.35725	7.61575	1.19623		7.16466	7.36289	1.14729										Periplasmic	Transport and binding proteins
BP1927		conserved hypothetical protein (Pseudogene)	5.85136	5.89132	1.02809		5.83158	5.91272	1.05785		5.74195	5.86413	1.08838										Unknown	Regulatory functions
BP1928		ABC transporter, permease protein	7.04765	6.95325	-1.06762		6.84759	6.91526	1.04802		6.46577	6.71221	1.18628										Cytoplasmic Membrane	Transport and binding proteins
BP1929		ABC transporter, permease protein	5.97083	6.02913	1.04124		6.11918	6.18202	1.04452		5.80761	6.02454	1.16226										Cytoplasmic Membrane	Transport and binding proteins
BP1930		ATP-binding component of ABC transporter	5.39463	5.33895	-1.03935		5.38898	5.36999	-1.01325		5.24807	5.2733	1.01764										Cytoplasmic Membrane	Transport and binding proteins
BP1931		NADH-dependent flavin oxidoreductase	6.21228	6.09497	-1.08471		6.45731	5.95733	-1.41419		6.14131	6.45745	1.245										Cytoplasmic	Energy metabolism
BP1932		transcriptional regulator (pseudogene)	7.78435	7.15236	-1.5497		7.78641	7.09285	-1.61727		7.52787	7.5895	1.04364										Cytoplasmic	Unknown function
BP1933		pimeloyl-CoA synthetase	5.56737	5.08765	-1.39447		5.45618	5.13446	-1.24982		5.40182	5.17046	-1.17394										Cytoplasmic	Unknown function
BP1934	tctC	Tripartite tricarboxylate transporter family receptor	5.3244	5.18947	-1.09804		5.29371	4.97024	-1.25134		5.43429	5.25041	-1.13593										Periplasmic	Unknown function
BP1935		conserved hypothetical protein	5.19727	5.03443	-1.11949		5.19671	4.93452	-1.1993		5.31408	5.03035	-1.21734										Unknown	Unknown function
BP1936		conserved hypothetical protein	5.14135	5.23579	1.06765		5.06759	5.04744	-1.01406		5.11061	5.21437	1.07457										Unknown	Unknown function
BP1937		hypothetical protein	5.31025	5.40351	1.06678		5.38645	5.17191	-1.16033		5.40901	5.44139	1.0227										Unknown	Hypothetical proteins
BP1938		hypothetical protein	5.26908	5.34085	1.05101		5.38833	5.24787	-1.10226		5.51398	5.46849	-1.03203										Unknown	Hypothetical proteins
BP1939		ArsR-family transcriptional regulator	5.55864	5.80736	1.18815		5.74174	5.50131	-1.18134		5.69857	5.58817	-1.07953										Cytoplasmic	Regulatory functions
BP1940	nemA	N-ethylmaleimide reductase	7.15576	6.8788	-1.21164		6.63523	6.80736	1.12672		6.91476	6.95	1.02473										Cytoplasmic	Unknown function
BP1941	bpsD	membrane protein	5.85099	5.88542	1.02415		5.63809	5.85936	1.16576		5.62438	5.72941	1.07552										Unknown	Cell envelope
BP1942	bpsC	glycosyl transferase	5.56187	5.66593	1.07479		5.56818	5.47391	-1.06753		5.74544	5.64541	-1.0718										Cytoplasmic Membrane	Cell envelope
BP1943	bpsB	hemin storage protein	5.48663	5.42511	-1.04356		5.34005	5.40866	1.04871		5.27206	5.25529	-1.01169										Unknown	Regulatory functions
BP1944	bpsA	hemin storage protein	5.53117	5.48416	-1.03312		5.47625	5.39335	-1.05914		5.34396	5.40179	1.0409										Outer Membrane	Transport and binding proteins
BP1945		membrane protein	8.73904	9.13465	1.3155		8.28675	10.1042	3.52448	4.56e-07	8.50501	9.42852	1.89672										Cytoplasmic Membrane	Cell envelope
BP1946	bpsR	MarR-family transcriptional regulator, repressor bpsABCD	8.74162	8.83557	1.06729		9.15816	8.97828	-1.13279		9.1279	8.95552	-1.12692										Cytoplasmic	Regulatory functions
BP1948		branched-chain amino acid-binding protein	9.24233	5.17913	-16.7165	absent ptxP3	9.02167	4.89647	-17.4505	absent ptxP3	9.15282	4.95629	-18.335	absent ptxP3									Periplasmic	Transport and binding proteins
BP1949		permease component of branched-chain amino acid transport system	6.63341	5.44768	-2.27478	absent ptxP3	6.40526	4.94565	-2.75034	absent ptxP3	6.61915	5.27526	-2.53835	absent ptxP3									Cytoplasmic Membrane	Transport and binding proteins
BP1950	nicF	ATP-binding component of branched-chain amino acid ABC transporter	7.06837	5.16236	-3.74771	absent ptxP3	6.86759	4.88507	-3.95183	absent ptxP3	6.90376	5.09483	-3.50382	absent ptxP3									Unknown	Transport and binding proteins
BP1951		ATP-binding component of ABC transporter	6.20798	4.90192	-2.47265	absent ptxP3	5.96038	4.86363	-2.13872	absent ptxP3	5.98658	4.7851	-2.29975	absent ptxP3									Cytoplasmic Membrane	Transport and binding proteins
BP1952		cytochrome (Pseudogene)	4.9991	4.81394	-1.13694	absent ptxP3	4.98514	4.64974	-1.26173	absent ptxP3	5.45696	4.98986	-1.38233	absent ptxP3									Unknown	Energy metabolism
BP1953		oxidoreductase	6.98991	4.88809	-4.29251	absent ptxP3	7.6201	4.74749	-7.32389	absent ptxP3	8.42111	4.89448	-11.5245	absent ptxP3									Cytoplasmic	Unknown function
BP1954		monooxygenase	5.18497	4.79033	-1.31461	absent ptxP3	5.01056	4.6661	-1.26968	absent ptxP3	5.10096	4.74092	-1.28346	absent ptxP3									Cytoplasmic	Energy metabolism
BP1955	maiA	maleate cis-trans isomerase	8.46418	7.45657	-2.01058	absent ptxP3	8.29565	7.25702	-2.05428	absent ptxP3	8.47202	7.25151	-2.33029	absent ptxP3									Cytoplasmic	Unknown function
BP1960		aldehyde dehydrogenase (Pseudogene)	5.02626	4.92911	-1.06966	absent ptxP3	4.93947	4.75142	-1.13922	absent ptxP3	5.0503	4.93316	-1.08458	absent ptxP3									Unknown	Unknown function
BP1961		flavocytochrome	6.4265	5.24099	-2.27444	absent ptxP3	6.34474	4.59124	-3.37176	absent ptxP3	6.65323	5.31611	-2.52646	absent ptxP3									Cytoplasmic Membrane	Energy metabolism
BP1962	bfrI	ferrisiderophore receptor	5.59168	4.84827	-1.67413	absent ptxP3	6.18864	4.67857	-2.84824	absent ptxP3	5.81194	4.80124	-2.01489	absent ptxP3									Outer Membrane	Unknown function
BP1963		transcriptional regulator (Pseudogene)	10.535	5.30901	-37.4252	absent ptxP3	10.5267	4.93107	-48.3579	absent ptxP3	10.3332	5.20307	-35.0201	absent ptxP3									Cytoplasmic	Regulatory functions
BP1965	tctC	Tripartite tricarboxylate transporter family receptor	5.36047	5.18742	-1.12744	absent ptxP3	5.33621	4.94113	-1.31502	absent ptxP3	5.65587	5.27066	-1.30605	absent ptxP3									Periplasmic	Cell envelope
BP1966		sulfatase (Pseudogene)	4.97145	4.85569	-1.08355	absent ptxP3	5.00535	4.65536	-1.27455	absent ptxP3	5.32715	4.77351	-1.46778	absent ptxP3									Unknown	Unknown function
BP1968	tnp	fusion between a transposase and a C-terminal portion of a regulatory protein (Pseudogene)	6.56739	9.67561	8.62318	0.00414	6.34322	9.6768	10.0811	3.3e-08	6.05454	8.97402	7.56573	1.77e-07									Unknown	Mobile and extrachromosomal element functions
BP1969		LuxR-family transcriptional regulator	5.07662	6.93737	3.63196		5.10135	7.53925	5.41852		4.7827	6.30078	2.8641										Cytoplasmic	Regulatory functions
BP1970	pgm	phosphoglucomutase	5.93121	7.32891	2.63481		5.93134	7.5194	3.00645		5.8771	6.86554	1.98404										Cytoplasmic	Energy metabolism
BP1971	pgi	glucose-6-phosphate isomerase	5.35015	6.20774	1.81201		5.34362	6.29981	1.94018		5.53337	5.95465	1.33912										Cytoplasmic	Energy metabolism
BP1972	srpH	serine acetyltransferase	10.746	10.6233	-1.08873		10.6767	10.6414	-1.02478		10.9323	10.7577	-1.12867										Cytoplasmic	Amino acid biosynthesis
BP1973		membrane protein	8.48568	8.6538	1.12359		8.78783	8.48191	-1.23621		8.71551	8.74471	1.02045										Cytoplasmic Membrane	Energy metabolism
BP1974		Sir2-like regulatory protein	8.19401	8.35991	1.12187		8.18072	8.41256	1.17433		8.52411	8.58899	1.046										Cytoplasmic	Regulatory functions
BP1975		inositol monophosphatase	9.37035	9.40783	1.02632		9.99239	9.36283	-1.54709		9.39924	9.15923	-1.181										Cytoplasmic	Unknown function
BP1976	gabD	succinate-semialdehyde dehydrogenase [NADP+]	11.0696	11.1485	1.05618		11.0093	10.8225	-1.13826		11.2198	11.4796	1.19731										Cytoplasmic	Energy metabolism
BP1977	goaG	4-aminobutyrate aminotransferase	9.95031	10.1035	1.11205		10.0286	9.99048	-1.02678		10.0544	10.2883	1.17599										Cytoplasmic	Central intermediary metabolism
BP1978		GntR-family transcriptional regulator (Pseudogene)	12.4286	12.4017	-1.01882		12.5338	12.7855	1.19063		12.7114	12.8785	1.12283										Cytoplasmic	Unknown function
BP1979		conserved hypothetical protein	6.42479	6.11621	-1.23849		6.67618	6.39341	-1.21653		6.81705	6.46345	-1.27775										Unknown	Unknown function
BP1980		ATP-dependent DNA helicase	6.39168	6.16163	-1.17288		6.5768	6.39647	-1.13314		6.7892	6.61287	-1.13001										Cytoplasmic	DNA metabolism
BP1981		magnesium transporter (Pseudogene)	7.32371	7.29102	-1.02292		7.272	7.37786	1.07614		7.03757	7.31194	1.20947										Unknown	Unknown function
BP1982		nuclease	6.56399	6.64109	1.0549		6.84286	6.52927	-1.2428		6.30776	6.46445	1.11473										Unknown	Unknown function
BP1983		extracellular solute-binding protein	10.1596	10.1495	-1.00703		9.45511	9.94198	1.4014		8.93955	9.14759	1.15512		2.19671								Periplasmic	Transport and binding proteins
BP1984		oligopeptide transport system permease protein	10.8074	10.7425	-1.04601		10.1905	10.5625	1.29412		9.73032	9.74268	1.0086		2.20678	2.04967							Cytoplasmic Membrane	Transport and binding proteins
BP1985		oligopeptide transport integral membrane protein	10.3176	10.597	1.21368		9.94084	10.4774	1.45054		9.52146	9.60496	1.05959										Cytoplasmic Membrane	Transport and binding proteins
BP1986		ABC transporter, ATP-binding protein	9.34082	9.35135	1.00733		9.00721	9.50316	1.41025		8.63234	8.4786	-1.11245										Cytoplasmic Membrane	Unknown function
BP1987		MarR-family transcriptional regulator	6.78607	6.77966	-1.00445		6.80597	7.02926	1.16739		6.65632	7.17632	1.43396										Cytoplasmic	Unknown function
BP1988		membrane protein (Pseudogene)	8.5459	8.23568	-1.2399		8.52334	7.14956	-2.59149		9.02497	9.15551	1.0947										Unknown	Cell envelope
BP1989		exported protein	6.48407	6.32276	-1.1183		6.45379	6.36031	-1.06694		7.28635	7.56486	1.21294										Outer Membrane	Protein fate
BP1990		membrane protein	5.36267	5.40563	1.03023		5.4009	5.43846	1.02638		6.43922	6.99064	1.46553										Cytoplasmic Membrane	Cell envelope
BP1991		membrane protein	7.63987	8.39734	1.69052		7.13665	8.61462	2.78557		10.278	11.4561	2.26282								-6.21997	-8.28785	Cytoplasmic Membrane	Cell envelope
BP1992		membrane protein	6.81823	7.37987	1.47595		6.73866	7.6478	1.87793		9.00715	10.3726	2.5765								-4.75042	-7.96655	Cytoplasmic Membrane	Cell envelope
BP1993		exported protein	5.08188	5.0288	-1.03748		5.01534	5.09625	1.05768		5.9099	6.73013	1.76569										Cytoplasmic Membrane	Cell envelope
BP1994		exported protein	5.0887	5.14142	1.03722		4.8708	5.22681	1.27988		5.99274	7.01032	2.02452										Cytoplasmic Membrane	Cell envelope
BP1995		membrane protein	5.27147	5.50817	1.17829		5.21742	5.57517	1.28143		6.21415	7.28775	2.10468										Unknown	DNA metabolism
BP1996	t2ss	type II secretion system protein	5.40922	5.59765	1.13952		5.41138	5.74478	1.25998		6.91868	7.8608	1.92135										Outer Membrane	DNA metabolism
BP1997		conserved hypothetical protein	6.06403	6.29552	1.17405		5.80084	6.72545	1.89817		7.88345	8.83686	1.93644										Unknown	DNA metabolism
BP1998	t2ss	bacterial type II secretion system protein (pseudogene)	7.29132	7.1151	-1.12992		7.04669	7.37689	1.25719		9.08193	9.64628	1.47872									-5.7536	Unknown	Protein fate
BP1999		membrane protein	5.86968	5.78253	-1.06227		5.73036	6.45504	1.65253		7.96257	8.76978	1.74982										Cytoplasmic Membrane	Protein fate
BP2000		membrane protein (Pseudogene)	6.32798	6.5112	1.13542		6.34312	6.6427	1.23079		7.83085	8.55021	1.64645										Unknown	Cell envelope
BP2001		lipoprotein	5.61878	5.5495	-1.04919		5.61719	5.81684	1.14842		7.71181	7.97152	1.19724										Unknown	Cell envelope
BP2002		exported protein (pseudogene)	6.68952	7.03409	1.26977		6.18106	7.26389	2.11819		9.33943	9.92851	1.50429								-6.1442	-7.64003	Unknown	Cell envelope
BP2003		exported protein	6.20156	6.04475	-1.11482		5.94101	6.44349	1.41665		8.27765	8.59398	1.24516										Unknown	Cell envelope
BP2004		response regulator	6.89963	6.93908	1.02772		6.8176	7.15852	1.26656		8.94283	9.24284	1.23115									-4.96117	Cytoplasmic	Regulatory functions
BP2005		lipoprotein	9.50912	10.3965	1.84978		9.48602	10.9916	2.83937		9.47338	10.8589	2.61264										Unknown	Cell envelope
BP2006		conserved hypothetical protein	10.1538	10.5328	1.3004		9.84644	11.838	3.97656	7.38e-06	10.3289	10.7374	1.32731					-2.42038					Cytoplasmic	Hypothetical proteins
BP2007	ecf	ECF-family RNA polymerase sigma factor	6.00493	6.70718	1.62704		6.08557	7.44512	2.56605		5.81483	6.3953	1.49534										Cytoplasmic	DNA metabolism
BP2008		exported protein	5.43905	5.50782	1.04882		5.37412	5.83072	1.3723		5.37755	5.30305	-1.053										Unknown	Cell envelope
BP2009		cytochrome c	5.7676	5.92898	1.11836		5.88216	6.36602	1.39848		5.87511	6.01043	1.09834										Periplasmic	Unknown function
BP2010	efp	elongation factor P	12.934	12.8304	-1.07444		13.4069	12.4014	-2.00765		13.1537	12.7495	-1.32333										Cytoplasmic	Protein synthesis
BP2011		conserved hypothetical protein	9.80871	9.30031	-1.42247		9.87325	9.28588	-1.50251		10.0985	9.58238	-1.43008										Cytoplasmic	Hypothetical proteins
BP2012		conserved hypothetical protein	10.6577	10.6118	-1.0323		10.9147	10.6787	-1.17774		11.4633	11.2377	-1.16926										Cytoplasmic	Hypothetical proteins
BP2013		conserved hypothetical protein	5.05114	4.93575	-1.08327		5.10734	5.05334	-1.03814		5.24381	5.30954	1.04661										Unknown	Unknown function
BP2014	acnA	aconitate hydratase	11.7856	11.9849	1.14815		11.6528	11.7461	1.06684		11.2289	11.5093	1.21452										Cytoplasmic	Energy metabolism
BP2015		lipoprotein	9.91215	9.83723	-1.0533		9.12053	8.83138	-1.22192		8.41978	8.36072	-1.04179		2.7393	2.68998							Outer Membrane	Cellular processes
BP2016	brfB	ferric siderophore receptor	6.55921	5.8085	-1.68262		6.61328	6.08413	-1.44308		5.99668	5.75842	-1.17957										Outer Membrane	Cellular processes
BP2017		haloacid-type dehydrogenase	10.6834	10.7137	1.02126		10.4694	10.667	1.14678		10.4961	11.003	1.421										Cytoplasmic	Energy metabolism
BP2019		lipoprotein	6.93288	6.81211	-1.08732		7.12853	6.46966	-1.57885		10.5706	9.21009	-2.56771								-12.9071	-4.81436	Cytoplasmic Membrane	Cell envelope
BP2020		hypothetical protein	7.75353	7.97559	1.1664		8.19758	7.62541	-1.48676		12.3013	11.2758	-2.03561								-23.4725	-9.63625	Unknown	Hypothetical proteins
BP2021	acnB	aconitate hydratase	11.8423	11.787	-1.03905		11.554	11.8461	1.22442		11.79	11.9237	1.09707										Cytoplasmic	Energy metabolism
BP2022		exonuclease	9.65408	9.56723	-1.06205		9.79143	9.64761	-1.10483		10.1073	10.0631	-1.03113										Cytoplasmic	DNA metabolism
BP2023		conserved hypothetical protein	8.67073	8.50609	-1.12089		8.64485	8.50807	-1.09945		8.86393	8.94219	1.05574										Cytoplasmic	Unknown function
BP2024		conserved hypothetical protein	9.07558	9.44055	1.28785		9.4183	9.67541	1.19508		9.60358	9.80815	1.15234										Unknown	Cellular processes
BP2025		conserved hypothetical protein	10.6715	10.544	-1.09247		10.8396	10.5634	-1.21106		11.1894	10.9493	-1.18108										Unknown	Unknown function
BP2026		integral membrane protein	8.79557	8.82708	1.02208		9.05371	8.79893	-1.19315		8.83982	9.12997	1.22277										Cytoplasmic Membrane	Energy metabolism
BP2027		integral membrane protein	7.31885	7.12718	-1.14208		7.46812	7.30721	-1.11799		6.8369	7.02039	1.13563										Cytoplasmic Membrane	Cell envelope
BP2028		exported protein	5.06781	5.07908	1.00784		5.09788	5.05069	-1.03325		5.03819	4.91627	-1.08818										Periplasmic	Unknown function
BP2029	tnp	transposase	8.26609	7.92581	-1.266		8.70251	8.03347	-1.59001		10.6255	9.21875	-2.65137								-5.10191	-2.41952	Cytoplasmic	Unknown function
BP2030		LysR-family transcriptional activator	6.4983	6.61948	1.08762		6.31432	7.31858	2.00591		6.62208	7.4772	1.80891										Cytoplasmic	Regulatory functions
BP2031		acyl-CoA transferase	5.6768	5.70148	1.01725		5.64079	5.68429	1.03061		5.76947	5.69969	-1.04956										Cytoplasmic	Cell envelope
BP2032		transmembrane transport protein (pseudogene)	4.95681	5.02128	1.0457		5.1737	5.04947	-1.08993		4.87767	4.93093	1.03761										Unknown	Unknown function
BP2034		LysR-family transcriptional regulator	9.55211	9.25684	-1.22711		9.448	9.79745	1.27407		9.55514	9.58876	1.02358										Cytoplasmic	Cellular processes
BP2036		conserved hypothetical protein	5.81708	5.83992	1.01596		5.92331	6.01838	1.06812		5.4462	5.52061	1.05293										Unknown	Cellular processes
BP2037		conserved hypothetical protein	11.3015	11.4257	1.08993		11.2723	11.509	1.1783		11.0597	11.5401	1.39513										Unknown	Cellular processes
BP2038		hydroxlacyl-CoA dehydrogenase	8.8412	8.83363	-1.00526		8.60445	9.2199	1.53204		7.76149	8.75612	1.99257										Unknown	Fatty acid and phospholipid metabolism
BP2039		amidase	7.90157	7.87788	-1.01656		8.00464	8.20894	1.15213		8.1284	8.29511	1.1225										Cytoplasmic	Cellular processes
BP2040		membrane protein	10.2717	9.83528	-1.35327		10.1795	9.77965	-1.31937		10.4755	9.88986	-1.50073										Cytoplasmic Membrane	Unknown function
BP2041	proA	gamma-glutamyl phosphate reductase	11.0209	10.6779	-1.26839		11.0186	10.4489	-1.48426		11.2457	10.8504	-1.31521										Cytoplasmic	Amino acid biosynthesis
BP2042	holA	DNA polymerase III, delta subunit	9.77334	9.62906	-1.10518		9.98424	9.65892	-1.25294		10.1975	9.95617	-1.18212										Cytoplasmic	DNA metabolism
BP2043		lipoprotein	11.5027	11.2731	-1.17248		11.7045	11.0821	-1.53947		11.6631	11.4407	-1.16663										Unknown	Unknown function
BP2044	leuS	leucyl-tRNA synthetase	11.5757	11.2678	-1.2379		11.6894	10.9038	-1.72379		11.7843	11.5308	-1.19213										Cytoplasmic	Protein synthesis
BP2045		transmembrane transport protein	4.96383	5.02209	1.04121		4.75103	5.08625	1.26157		4.91635	5.04012	1.08958										Cytoplasmic Membrane	Transport and binding proteins
BP2046		MarR-family transcriptional regulator	6.60149	6.59414	-1.00511		6.29074	7.29224	2.00208		6.48033	6.91373	1.35041										Cytoplasmic	Regulatory functions
BP2047	bph2	DNA-binding protein Bph2	13.5199	13.685	1.12124		13.3773	13.6569	1.21388		13.507	13.9618	1.37052										Cytoplasmic	DNA metabolism
BP2049		sulfate transporter	8.61217	8.20656	-1.32465		8.87018	8.38353	-1.40119		8.95892	8.36959	-1.50455										Cytoplasmic Membrane	Transport and binding proteins
BP2050	rpmG	50S ribosomal protein L33	12.1971	12.8661	1.58999		12.3458	12.7019	1.27997		12.5612	13.0247	1.37889										Cytoplasmic	Protein synthesis
BP2051	rpmB	50S ribosomal protein L28	13.5963	13.3152	-1.21514		13.6444	13.1326	-1.42581		13.8151	13.6238	-1.14182										Cytoplasmic	Unknown function
BP2052		transmembrane transport protein	8.60206	8.50323	-1.0709		9.36944	8.42078	-1.93008		9.52892	8.78315	-1.67687										Cytoplasmic Membrane	Cell envelope
BP2053		cyclopropane-fatty-acyl-phospholipid synthase (pseudogene)	11.6767	11.2864	-1.31068		11.1203	11.2261	1.07612		11.0026	11.4427	1.35667										Unknown	Fatty acid and phospholipid metabolism
BP2055		periplasmic substrate-binding protein	11.2243	11.2879	1.04508		12.1012	10.3691	-3.32209	6.94e-06	13.1248	12.462	-1.58315								-3.74525	-2.28702	Periplasmic	Transport and binding proteins
BP2056		binding-protein-dependent transport protein	9.25818	9.14656	-1.08044		10.2088	8.33084	-3.6756	3.12e-06	11.253	10.4281	-1.77135								-3.94634	-2.39196	Cytoplasmic Membrane	Unknown function
BP2057		ABC-transporter ATP-binding protein	9.61866	9.42	-1.14763		10.4414	8.86756	-2.97702		11.6785	10.8399	-1.78839								-4.25498	-2.57536	Cytoplasmic Membrane	Transport and binding proteins
BP2058		tautomerase	11.1626	11.837	1.59588		11.2634	11.9507	1.6103		11.5044	12.133	1.54607										Unknown	Energy metabolism
BP2059		thiolase	9.91522	10.3946	1.3941		9.84245	10.434	1.50684		10.2902	10.7242	1.35099										Cytoplasmic	Central intermediary metabolism
BP2060		conserved hypothetical protein	9.27522	9.40904	1.0972		9.53392	9.36776	-1.12207		9.79275	9.79664	1.0027										Unknown	Cell envelope
BP2061		gntR-family transcriptional regulator	9.15336	9.24842	1.06811		9.65497	8.82918	-1.77251		9.5407	8.80397	-1.66639										Cytoplasmic	Regulatory functions
BP2062		malonyl-CoA decarboxylase	6.26117	6.8021	1.45491		6.30304	6.47427	1.12602		6.93284	6.70128	-1.1741										Unknown	Biosynthesis of cofactors, prosthetic groups, and carriers
BP2063		conserved hypothetical protein	6.83424	6.96765	1.09688		6.77944	6.8468	1.0478		7.68816	7.21896	-1.38434										Cytoplasmic	Fatty acid and phospholipid metabolism
BP2064		malonyl-CoA synthetase (pseudogene)	7.47297	7.67638	1.15142		7.02202	7.547	1.43891		8.58787	8.0794	-1.42254										Unknown	Protein synthesis
BP2066	tctC	Tripartite tricarboxylate transporter family receptor	5.27902	5.43512	1.11427		5.33191	5.51081	1.13202		7.06456	6.421	-1.56218										Periplasmic	Unknown function
BP2067		superoxide dismutase	11.1297	11.5156	1.30667		10.9759	11.4815	1.41971		11.3035	11.9302	1.54405										Periplasmic	Cellular processes
BP2068		exported protein	11.751	11.5479	-1.15116		11.9217	11.4569	-1.38019		12.5488	12.492	-1.0401										Unknown	Energy metabolism
BP2069		transmembrane component of ABC transporter (pseudogene)	8.23529	8.33856	1.07421		8.6872	8.06729	-1.53678		9.38337	8.99202	-1.31162								-2.25609		Unknown	Cell envelope
BP2070		ABC-transporter ATP-binding component	7.88385	8.06774	1.13594		8.24613	7.9292	-1.24568		9.61986	8.83066	-1.72812								-3.32141		Cytoplasmic Membrane	Transport and binding proteins
BP2071		molybdenum-binding protein	8.85861	8.51432	-1.26953		9.13481	8.8611	-1.20891		8.60092	8.88723	1.21952										Cytoplasmic	Biosynthesis of cofactors, prosthetic groups, and carriers
BP2072		lipoprotein	11.2749	11.0403	-1.17651		11.5378	11.8069	1.2051		9.98154	10.5945	1.52936		2.46988								Unknown	Cell envelope
BP2073		conserved hypothetical protein	9.51154	9.32178	-1.14057		9.75939	9.79075	1.02198		7.92052	8.74108	1.76609		3.00522								Cytoplasmic	Cell envelope
BP2074		DNA-binding protein	6.43471	6.3429	-1.06571		6.88528	6.94574	1.0428		5.93313	5.99486	1.04372										Cytoplasmic	Regulatory functions
BP2075		efflux system inner membrane protein	11.3798	11.4563	1.05443		12.0346	11.3301	-1.62953		11.7866	11.8586	1.05119										Cytoplasmic Membrane	Cellular processes
BP2076		efflux system transmembrane protein	10.3971	10.4059	1.00614		10.5994	10.3513	-1.18765		10.952	11.0346	1.0589										Cytoplasmic Membrane	Transport and binding proteins
BP2077		efflux system outer membrane component (Pseudogene)	11.5411	11.4901	-1.03602		11.5661	11.6806	1.08258		12.1749	12.1983	1.01639										Outer Membrane	DNA metabolism
BP2078	pdxJ	pyridoxal phosphate biosynthetic protein	11.4892	11.2813	-1.155		11.3798	11.6491	1.20521		11.9544	11.9105	-1.0309										Cytoplasmic	Unknown function
BP2079	acpS	holo-[acyl-carrier protein] synthase	10.4259	10.2036	-1.16661		10.5433	10.3313	-1.15829		10.4461	10.4041	-1.02953										Unknown	Fatty acid and phospholipid metabolism
BP2080	nagZ	beta-hexosaminidase, beta-N-Acetylglucosaminidase	11.2647	10.8585	-1.32515		11.1992	10.8401	-1.28262		11.1088	11.1009	-1.00546										Cytoplasmic	Energy metabolism
BP2081	uvrC	excinuclease ABC subunit C	9.54969	9.2867	-1.19996		9.47541	9.39795	-1.05516		9.24269	9.37913	1.09919										Cytoplasmic	DNA metabolism
BP2082	pgsA	CDP-diacylglycerol--glycerol-3-phosphate 3-phosphatidyltransferase	10.6372	10.6782	1.02881		10.7681	10.8671	1.07106		10.654	10.7898	1.09866										Cytoplasmic Membrane	Fatty acid and phospholipid metabolism
BP2083		transmembrane transport protein (pseudogene)	9.38229	9.85151	1.38436		9.85755	9.77854	-1.05629		9.57857	10.0969	1.43232										Unknown	Unknown function
BP2084	queF	conserved hypothetical protein	9.6539	9.39142	-1.19954		9.99493	8.95491	-2.05626		10.1718	9.94617	-1.16927										Cytoplasmic	Amino acid biosynthesis
BP2085	aceA	isocitrate lyase	8.32733	8.50826	1.13361		8.20448	8.84136	1.55496		9.02831	9.0018	-1.01855										Cytoplasmic	Energy metabolism
BP2086		membrane protein	7.95384	8.28908	1.26159		8.52753	8.6561	1.09321		8.7615	8.94288	1.13397										Cytoplasmic Membrane	Cell envelope
BP2088		ABC-transporter permease component (pseudogene)	6.38282	6.28094	-1.07317		6.25344	6.31085	1.0406		6.39113	6.25935	-1.09564										Unknown	Transport and binding proteins
BP2089		ABC-transporter permease component	4.79989	4.68715	-1.08128		4.82692	4.73417	-1.0664		5.1778	4.9333	-1.18468										Cytoplasmic Membrane	Transport and binding proteins
BP2090		ABC-transporter substrate-binding protein	5.93279	5.58198	-1.27528		6.07362	5.53996	-1.4476		7.58226	6.61563	-1.95427										Periplasmic	Unknown function
BP2091		dioxygenase hydroxylase component	6.15786	5.26156	-1.86129		6.69465	5.51159	-2.27058		7.28129	6.34502	-1.91357										Cytoplasmic	Energy metabolism
BP2092		dioxygenase component	6.21848	5.60277	-1.53231		6.49145	5.77228	-1.64623		7.3139	6.70248	-1.52776										Cytoplasmic	Energy metabolism
BP2093		enoyl-CoA hydratase/isomerase-like protein	6.57195	6.36571	-1.15368		6.88358	6.54857	-1.26139		7.97901	7.59121	-1.3084										Cytoplasmic	Fatty acid and phospholipid metabolism
BP2094		3-oxoacyl-CoA or-ACP reductase	5.13989	5.00131	-1.10082		5.39138	5.06246	-1.25607		5.78808	5.56338	-1.16853										Cytoplasmic	Energy metabolism
BP2095		ferredoxin	5.26215	4.99244	-1.20557		5.28912	5.12374	-1.12146		5.80435	5.35067	-1.36953										Unknown	Energy metabolism
BP2096		fatty-acyl-CoA racemase	5.91859	5.47318	-1.3617		6.07818	5.62534	-1.36873		6.52392	5.92228	-1.51744										Cytoplasmic	Unknown function
BP2097		esterase	4.88724	4.85707	-1.02113		4.8221	4.76021	-1.04383		5.21342	5.06804	-1.10602										Cytoplasmic	Fatty acid and phospholipid metabolism
BP2098		acyl-CoA ligase	5.08709	5.10792	1.01454		5.34665	5.14647	-1.14884		5.91436	5.63887	-1.21041										Cytoplasmic	Biosynthesis of cofactors, prosthetic groups, and carriers
BP2099		thiolase	5.05266	4.97071	-1.05845		5.04774	4.95675	-1.0651		5.05805	5.03721	-1.01455										Unknown	Energy metabolism
BP2100		conserved hypothetical protein	7.37917	6.65384	-1.65328		8.02145	7.30176	-1.64683		7.84119	7.32953	-1.42569										Unknown	Hypothetical proteins
BP2101		hypothetical protein (pseudogene)	8.43641	8.32694	-1.07883		7.72868	8.51059	1.71941		7.14949	7.66556	1.43005										Unknown	Hypothetical proteins
BP2102		lysR-family transcriptional regulator	11.5603	11.6135	1.03759		11.6043	12.0742	1.38508		11.1297	11.673	1.45734										Cytoplasmic	Regulatory functions
BP2103	tctC	Tripartite tricarboxylate transporter family receptor	10.6104	10.6005	-1.00686		10.6178	10.7933	1.12936		10.0109	10.5158	1.41903										Periplasmic	Cell envelope
BP2106		conserved hypothetical protein	9.02936	9.06694	1.02639		9.14385	9.30726	1.11993		9.63194	9.54353	-1.0632										Unknown	Unknown function
BP2107		conserved hypothetical protein	6.65605	6.85714	1.14957		6.93412	7.58291	1.56785		6.12463	7.26344	2.20199										Unknown	Protein fate
BP2108		membrane protein	6.08229	5.94541	-1.09952		6.23524	6.26551	1.0212		6.0311	6.46809	1.35378										Cytoplasmic Membrane	Cell envelope
BP2109		membrane protein	6.29828	6.10302	-1.14493		6.43607	6.31086	-1.09067		6.14245	6.3892	1.18653										Cytoplasmic Membrane	Unknown function
BP2110		exodeoxyribonuclease III	9.57217	9.39765	-1.12859		9.98845	9.2585	-1.65858		9.79666	9.58597	-1.15724										Periplasmic	DNA metabolism
BP2111		conserved hypothetical protein	8.2556	8.0203	-1.17715		8.26871	7.65491	-1.53028		8.41415	8.65224	1.17943										Cytoplasmic	Hypothetical proteins
BP2112		oxidoreductase	5.15658	5.16354	1.00484		5.19708	4.9724	-1.16852		5.38464	5.19102	-1.14363										Unknown	Central intermediary metabolism
BP2113		amidase (pseudogene)	4.99374	5.12656	1.09643		4.99612	5.18978	1.14366		4.95075	5.16894	1.16327										Unknown	Energy metabolism
BP2114		hydrolase	8.66029	8.5608	-1.07139		8.58204	8.47891	-1.0741		8.45009	8.52264	1.05157										Cytoplasmic	Central intermediary metabolism
BP2115		conserved hypothetical protein	5.91537	5.7548	-1.11773		5.91664	6.05642	1.10174		5.66736	5.73431	1.0475										Cytoplasmic	Unknown function
BP2116	tctC	Tripartite tricarboxylate transporter family receptor	6.83738	6.75507	-1.05871		6.71757	6.90693	1.14026		6.44877	6.67096	1.1665										Periplasmic	Unknown function
BP2117		transcriptional regulator (pseudogene)	9.36372	9.15896	-1.15249		9.39932	9.3744	-1.01742		9.17784	9.07645	-1.07281										Unknown	Unknown function
BP2118	tnp	transposase (Pseudogene)	7.65689	7.73481	1.0555		7.77376	7.90952	1.09867		7.29946	7.47047	1.12585										Cytoplasmic	Unknown function
BP2119		membrane protein	8.45065	8.34075	-1.07915		8.73697	8.18743	-1.46362		9.07281	9.16819	1.06835										Cytoplasmic Membrane	Unknown function
[truncated: 1,622 more rows]
