# Supplementary material for: Differentially Expressed Genes in Bordetella pertussis Strains Belonging to a Lineage Which Recently Spread Globally
Source: PLoS One. 2014 Jan 8;9(1):e84523. doi: 10.1371/journal.pone.0084523 (PMC3885589; doi:10.1371/journal.pone.0084523)
Supplement: Table S8 — Sulfate-regulated expression levels of genes with strain-specific DNA polymorphisms in ptxP1 and ptxP3 strains. (XLSX) [file pone.0084523.s010.xlsx]

## Sheet: Table S8
Table S8: Sulfate-regulated expression levels of genes with strain-specific DNA polymorphisms in ptxP1 and ptxP3 strains
General gene information specifies the open reading frame (ORF) number, gene, and protein product from each ORF.
Log2(SI), Fold changes (FC) statistics (P value): Log2(SI) values represent the absolute expression level for the corresponding ORF under low (0 mM), medium (5 mM), and high sulfate (50 mM) conditions, expressed as the Log2 transformed value of the mean signal intensity (SI).
	FC specifies the ratio between the mean SI between the low (0 mM), medium (5 mM), and high sulfate (50 mM) condition of the ptxP3 strain versus the ptxP1 strain, of ORFs identified as being differentially regulated (derived from Table S6).
	P-values were derived after performing a moderated Student t-tests with Benjamin Hochberg correction. SI<500: in both conditions the mean array signal intensity was below 500
DNA polymorphism: Specifies the type of DNA polymorphism present in the corresponding gene of the given strain as descibed by Bart et al., 2010; deletion, indel, intergenic small nucleotide polymorphism (SNP), silent SNP, and non-silent SNP.
	For intergenic SNPs the expression data is given of the two genes located directly adjacent to the SNP.
Expressed: Specifies whether the corresponding gene is expressed above the expression minima as descibed in Text S1, under either low, medium, or high sulfate conditions.
Sulfate-regulated Fold changes (FC): High sulfate repressed (HSR): specifies the ratio between the mean SI of the low sulfate (0 mM) condition compared to the high sulfate (50 mM) condition of genes significantly identified as HSR genes (derived from Table S3).
	Medium sulfate induced (MSI): specifies the ratio between the mean SI of the low sulfate (0 mM) condition compared to the medium sulfate (5 mM) condition of genes significantly identified as MSI genes (derived from Table S5).
	Medium sulfate repressed (MSR): specifies the ratio between the mean SI of the low sulfate (0 mM) condition compared to the medium sulfate (5 mM) condition of genes significantly identified as MSR genes (derived from Table S5).
	High sulfate induced (HSI): specifies the ratio between the mean SI of the low sulfate (0 mM) condition compared to the high sulfate (50 mM) condition of genes significantly identified as HSI genes (derived from Table S3).
Predicted localization and main role: Localizations were predicted using PsortB. The main role is shown according to the TIGR B. pertussis genome and B. bronchiseptica database
General gene information			DNA polymorphism		Expressed		Log2(SI), Fold changes (FC) statistics (P value)												Sulfate-regulated Fold changes (FC)								Predicted localization and main role
							low sulfate				medium sulfate				high sulfate				HSR		MSI		MSR		HSI
ORF	Gene	Product	SNP type	specific for	ptxP3	ptxP1	Log2(SI) ptxP3	Log2(SI) ptxP1	Fold change	P value	Log2(SI) ptxP3	Log2(SI) ptxP1	Fold change	P value	Log2(SI) ptxP3	Log2(SI) ptxP1	Fold change	P value	ptxP1	ptxP3	ptxP1	ptxP3	ptxP1	ptxP3	ptxP1	ptxP3	PsortB-predicted localization	Main role
BP1948		branched-chain amino acid-binding protein	deletion	B1917	N	Y	5.17913	9.24233	-16.7165	absent ptxP3	4.89647	9.02167	-17.4505	absent ptxP3	4.95629	9.15282	-18.335	absent ptxP3									Periplasmic	Transport and binding proteins
BP1949		permease component of branched-chain amino acid transport system	deletion	B1917	N	Y	5.44768	6.63341	-2.27478	absent ptxP3	4.94565	6.40526	-2.75034	absent ptxP3	5.27526	6.61915	-2.53835	absent ptxP3									Cytoplasmic Membrane	Transport and binding proteins
BP1950	nicF	ATP-binding component of branched-chain amino acid ABC transporter	deletion	B1917	N	Y	5.16236	7.06837	-3.74771	absent ptxP3	4.88507	6.86759	-3.95183	absent ptxP3	5.09483	6.90376	-3.50382	absent ptxP3									Unknown	Transport and binding proteins
BP1951		ATP-binding component of ABC transporter	deletion	B1917	N	N	4.90192	6.20798	-2.47265	absent ptxP3	4.86363	5.96038	-2.13872	absent ptxP3	4.7851	5.98658	-2.29975	absent ptxP3									Cytoplasmic Membrane	Transport and binding proteins
BP1952		cytochrome (Pseudogene)	deletion	B1917	N	N	4.81394	4.9991	-1.13694	absent ptxP3	4.64974	4.98514	-1.26173	absent ptxP3	4.98986	5.45696	-1.38233	absent ptxP3									Unknown	Energy metabolism
BP1953		oxidoreductase	deletion	B1917	N	Y	4.88809	6.98991	-4.29251	absent ptxP3	4.74749	7.6201	-7.32389	absent ptxP3	4.89448	8.42111	-11.5245	absent ptxP3									Cytoplasmic	Unknown function
BP1954		monooxygenase	deletion	B1917	N	N	4.79033	5.18497	-1.31461	absent ptxP3	4.6661	5.01056	-1.26968	absent ptxP3	4.74092	5.10096	-1.28346	absent ptxP3									Cytoplasmic	Energy metabolism
BP1955	maiA	maleate cis-trans isomerase	deletion	B1917	Y	Y	7.45657	8.46418	-2.01058	absent ptxP3	7.25702	8.29565	-2.05428	absent ptxP3	7.25151	8.47202	-2.33029	absent ptxP3									Cytoplasmic	Unknown function
BP1960		aldehyde dehydrogenase (Pseudogene)	deletion	B1917	N	N	4.92911	5.02626	-1.06966	absent ptxP3	4.75142	4.93947	-1.13922	absent ptxP3	4.93316	5.0503	-1.08458	absent ptxP3									Unknown	Unknown function
BP1961		flavocytochrome	deletion	B1917	N	Y	5.24099	6.4265	-2.27444	absent ptxP3	4.59124	6.34474	-3.37176	absent ptxP3	5.31611	6.65323	-2.52646	absent ptxP3									Cytoplasmic Membrane	Energy metabolism
BP1963		transcriptional regulator (Pseudogene)	deletion	B1917	N	Y	5.30901	10.535	-37.4252	absent ptxP3	4.93107	10.5267	-48.3579	absent ptxP3	5.20307	10.3332	-35.0201	absent ptxP3									Cytoplasmic	Regulatory functions
BP1965	tctC	Tripartite tricarboxylate transporter family receptor	deletion	B1917	N	N	5.18742	5.36047	-1.12744	absent ptxP3	4.94113	5.33621	-1.31502	absent ptxP3	5.27066	5.65587	-1.30605	absent ptxP3									Periplasmic	Cell envelope
BP1966		sulfatase (Pseudogene)	deletion	B1917	N	N	4.85569	4.97145	-1.08355	absent ptxP3	4.65536	5.00535	-1.27455	absent ptxP3	4.77351	5.32715	-1.46778	absent ptxP3									Unknown	Unknown function
BB1141		GntR-family transcriptional regulator	deletion	B1920	Y	N	9.56726	4.7628	27.9439	absent ptxP1	10.2894	4.61617	51.0299	absent ptxP1	9.71625	4.97712	26.7067	absent ptxP1									Cytoplasmic	Unknown function
BB1142		amidase	deletion	B1920	Y	N	9.48928	5.2505	18.8799	absent ptxP1	10.1973	5.53659	25.2932	absent ptxP1	10.3788	5.71401	25.3645	absent ptxP1									Cytoplasmic	Unknown function
BB1143		conserved hypothetical protein	deletion	B1920	Y	N	8.68929	4.95021	13.3529	absent ptxP1	9.3988	4.83839	23.595	absent ptxP1	9.5752	4.94827	24.7084	absent ptxP1									Cytoplasmic	Unknown function
BB1144		enoyl-CoA hydratase	deletion	B1920	Y	N	7.67855	4.69081	7.9323	absent ptxP1	8.31734	4.6356	12.8326	absent ptxP1	8.18271	4.76748	10.6681	absent ptxP1									Cytoplasmic	Unknown function
BB1145		exported protein	deletion	B1920	Y	N	8.27004	4.88605	10.4396	absent ptxP1	8.83779	4.8496	15.8696	absent ptxP1	9.41582	4.98734	21.533	absent ptxP1								-2.16472	Unknown	Unknown function
BB1146		inner membrane component ofbinding-protein-dependent transport system	deletion	B1920	N	N	5.96848	4.9274	2.05777	absent ptxP1	6.35654	4.91186	2.72202	absent ptxP1	6.9205	5.08147	3.57769	absent ptxP1									Cytoplasmic Membrane	Unknown function
BB1147		probable ATP-binding component of ABCtransporter	deletion	B1920	N	N	6.37638	5.12801	2.37573	absent ptxP1	6.41689	5.07409	2.53643	absent ptxP1	7.01289	5.31282	3.24917	absent ptxP1									Cytoplasmic Membrane	Unknown function
BB1148		conserved hypothetical protein	deletion	B1920	Y	N	6.40312	4.72923	3.19074	absent ptxP1	6.73973	4.57548	4.48233	absent ptxP1	7.37861	4.65614	6.60002	absent ptxP1									Cytoplasmic	Unknown function
BB1149		probable short chain dehydrogenase	deletion	B1920	N	N	5.93751	4.79465	2.20818	absent ptxP1	6.3535	4.76426	3.00891	absent ptxP1	6.51761	4.94093	2.98283	absent ptxP1									Cytoplasmic	Unknown function
BB1150		transcriptional regulator	deletion	B1920	Y	N	9.26662	4.96444	19.7281	absent ptxP1	9.84424	5.05507	27.6493	absent ptxP1	9.58858	5.38753	18.3926	absent ptxP1									Cytoplasmic	Unknown function
BB1151		branched-chain amino acid-bindingprotein	deletion	B1920	N	N	5.32467	4.88864	1.35288	absent ptxP1	5.04339	4.96046	1.05917	absent ptxP1	5.84226	5.0146	1.7748	absent ptxP1									Periplasmic	Unknown function
BB1152		conserved hypothetical protein	deletion	B1920	N	N	4.80496	4.84643	-1.02916	absent ptxP1	4.78023	4.67153	1.07826	absent ptxP1	5.09281	4.81564	1.21182	absent ptxP1									Unknown	Unknown function
BB1153		acetyl-CoA synthetase	deletion	B1920	N	N	4.82553	4.83665	-1.00774	absent ptxP1	4.83098	4.815	1.01114	absent ptxP1	5.17459	4.97974	1.14461	absent ptxP1									Cytoplasmic	Unknown function
BB1154		conserved hypothetical protein	deletion	B1920	N	N	5.16533	4.76456	1.32021	absent ptxP1	5.18157	4.71475	1.38206	absent ptxP1	6.77552	4.93494	3.58154	absent ptxP1									Cytoplasmic	Unknown function
BB1155		probable permease component of branched-chainamino acid transporter	deletion	B1920	N	N	5.38908	5.2503	1.10097	absent ptxP1	5.28946	5.14203	1.10759	absent ptxP1	5.76446	5.3635	1.32039	absent ptxP1									Cytoplasmic Membrane	Unknown function
BB1156		probable permease component of branched-chainamino acid transporter	deletion	B1920	N	N	5.21743	4.78417	1.35028	absent ptxP1	5.30623	4.78711	1.43308	absent ptxP1	6.03039	4.96142	2.09794	absent ptxP1									Cytoplasmic Membrane	Unknown function
BB1157	livG	high-affinity branched-chain amino acidtransport ATP-binding protein	deletion	B1920	N	N	5.5637	5.3866	1.13061	absent ptxP1	5.46306	5.36998	1.06664	absent ptxP1	6.49368	5.86539	1.54573	absent ptxP1									Cytoplasmic Membrane	Unknown function
BB1158	livF	high-affinity branched-chain amino acidtransport ATP-binding protein	deletion	B1920	N	N	5.21499	5.26385	-1.03445	absent ptxP1	5.29027	5.32812	-1.02658	absent ptxP1	5.87707	5.41572	1.37683	absent ptxP1									Unknown	Unknown function
BP0880		exported protein (Pseudogene)	indel	B1917	N	N	5.8427	5.63254	1.15682		5.89707	5.57835	1.24722		5.82793	5.41248	1.33371										Unknown	Unknown function
BP2946		arsR-family transcriptional regulator	indel	B1917	Y	Y	8.55255	7.96083	1.50704		8.83191	7.73977	2.1319		8.63834	7.47857	2.23422										Cytoplasmic	Regulatory functions
BP0032		transporter	intergenic SNP	B1917	Y	Y	8.29135	8.26909	1.01555		8.42425	8.65515	-1.17357		8.66144	8.66094	1.00035										Cytoplasmic Membrane	Unknown function
BP0033	glyQ	glycyl-tRNA synthetase alpha chain	intergenic SNP	B1917	Y	Y	12.6679	12.9055	-1.17902		12.3117	13.4589	-2.21485		12.8568	13.1395	-1.21649										Cytoplasmic	Protein synthesis
BP3061		5-formyltetrahydrofolate cyclo-ligase family protein	intergenic SNP	B1917	Y	Y	9.7253	9.71605	1.00643		10.0879	9.78609	1.23273		10.1491	9.8811	1.2041										Unknown	Unknown function
BP3062		integral membrane transport protein	intergenic SNP	B1917	Y	Y	9.66773	9.68916	-1.01497		9.89325	10.3418	-1.36466		10.1452	10.7766	-1.54905										Cytoplasmic Membrane	Unknown function
BP3686		conserved hypothetical protein	intergenic SNP	B1917	Y	Y	9.51129	9.80014	-1.22167		9.64781	9.35047	1.22888		9.81148	9.51074	1.23178										Unknown	Unknown function
BP3687		dihydrodipicolinate synthase	intergenic SNP	B1917	Y	Y	10.8448	10.4587	1.30681		10.3778	10.8314	-1.36942		9.60076	9.95762	-1.28064			2.35081							Cytoplasmic	Amino acid biosynthesis
BP3782	tctC	Tripartite tricarboxylate transporter family receptor	intergenic SNP	B1917	Y	Y	7.36259	7.0866	1.21082		7.52309	6.61407	1.87777		6.58002	6.15215	1.34525										Periplasmic	Unknown function
BP3783	ptxA	pertussis toxin subunit 1 precursor	intergenic SNP	B1917	Y	Y	15.284	15.6814	-1.31709		13.5726	12.9563	1.53291		9.64115	9.57106	1.04978		64.7996	55.0761			6.28856	3.70191			Extracellular	Cellular processes
BP1110	sphB3	serine protease	intergenic SNP	B1920	N	N	5.59086	5.45649	1.09761		5.34376	5.65131	-1.2376		5.61487	5.68061	-1.04662										Unknown	Protein fate
BP1111		hypothetical protein	intergenic SNP	B1920	N	N	4.62842	4.71102	-1.05892		4.56019	4.60369	-1.03061		4.60363	4.67002	-1.04709										Unknown	Unknown function
BP1411	flaG	flagellar protein	intergenic SNP	B1920	N	N	6.27306	5.9942	1.21324		6.13838	5.73175	1.32559		6.1485	5.80394	1.26976										Unknown	Unknown function
BP1412	folC	FolC bifunctional protein [includes: folylpolyglutamate synthase and dihydrofolate synthase]	intergenic SNP	B1920	Y	Y	10.4101	10.8159	-1.3248		10.4141	11.0485	-1.55225		10.4193	10.7793	-1.28344										Cytoplasmic	Biosynthesis of cofactors, prosthetic groups, and carriers
BP2471		conserved hypothetical protein	intergenic SNP	B1920	Y	Y	9.79625	9.95481	-1.11617		9.8033	10.2389	-1.35247		9.82494	10.0674	-1.183										Cytoplasmic	Energy metabolism
BP2472	lolA	exported protein	intergenic SNP	B1920	Y	Y	11.0358	11.2985	-1.19977		11.2404	11.2828	-1.0298		11.4275	11.7317	-1.23474										Periplasmic	Protein fate
BP2497		zinc protease	intergenic SNP	B1920	Y	Y	10.9729	10.4343	1.45254		10.2956	9.614	1.60386		8.90711	9.09582	-1.13974		2.52577	4.18354							Outer Membrane	Protein fate
BP2498	dnaJ	molecular chaperone	intergenic SNP	B1920	Y	Y	10.4032	10.5041	-1.07241		11.3083	10.4501	1.81283		9.81825	9.95471	-1.0992										Cytoplasmic	Energy metabolism
BP0194	gufA	metal transporter	non-silent SNP	B1917	N	N	4.75104	4.81372	-1.0444		4.88683	4.89963	-1.00891		4.71773	4.7598	-1.02959										Cytoplasmic Membrane	Unknown function
BP0292		conserved hypothetical protein (Pseudogene)	non-silent SNP	B1917	Y	Y	10.6816	10.4885	1.1432		11.1197	10.2489	1.82869		11.4543	10.7387	1.64222										Unknown	Hypothetical proteins
BP0369		endonuclease	non-silent SNP	B1917	Y	Y	9.97208	10.3528	-1.30196		9.82137	10.6448	-1.76965		10.4842	10.7834	-1.23047										Cytoplasmic	DNA metabolism
BP0986	cusC	outer membrane lipoprotein	non-silent SNP	B1917	Y	Y	8.21624	8.7238	-1.42164		8.34121	8.73685	-1.31553		8.08573	8.08246	1.00227										Outer Membrane	Unknown function
BP1261		conserved hypothetical protein (Pseudogene)	non-silent SNP	B1917	N	Y	6.44472	6.68649	-1.18244		6.36801	6.83675	-1.3839		5.93708	6.16224	-1.16891										Unknown	Hypothetical proteins
BP1471		conserved hypothetical protein	non-silent SNP	B1917	Y	Y	8.50571	8.69628	-1.14121		8.43015	8.56314	-1.09656		8.14777	7.92136	1.16992										Unknown	Cell envelope
BP1568	fim3	serotype 3 fimbrial subunit precursor	non-silent SNP	B1917	Y	Y	15.6655	15.3258	1.26549		15.6463	15.6143	1.02241		14.125	14.4035	-1.21287			3.10024							Extracellular	Cell envelope
BP2249	bscI	type III secretion protein	non-silent SNP	B1917	Y	Y	11.7476	11.2809	1.38193		11.777	10.6177	2.23354		7.55419	7.45718	1.06955		14.7694	17.3956							Unknown	Energy metabolism
BP2366	prpB	methylisocitrate lyase (pseudogene)	non-silent SNP	B1917	Y	Y	8.03486	8.10513	-1.04991		8.27995	8.54224	-1.19938		9.4695	9.63968	-1.1252								-2.80532	-2.71594	Unknown	Unknown function
BP2428		LysR-family transcriptional regulator	non-silent SNP	B1917	Y	Y	8.40034	8.34512	1.03902		8.30569	8.49069	-1.13682		8.31412	8.10726	1.15417										Cytoplasmic	Regulatory functions
BP2502		hypothetical protein	non-silent SNP	B1917	Y	Y	12.4772	12.4545	1.01589		12.6605	12.2566	1.32306		12.8162	12.4956	1.24878										Unknown	Unknown function
BP3825	glpK	glycerol kinase	non-silent SNP	B1917	Y	Y	10.2614	10.2668	-1.00375		10.6725	10.1286	1.45791		10.1085	9.76566	1.26823										Cytoplasmic	Energy metabolism
BP0074	htpG	heat shock protein	non-silent SNP	B1920	Y	Y	10.2188	10.978	-1.69253		10.5935	10.526	1.04795		9.09227	9.10652	-1.00993		3.29153	2.16703							Cytoplasmic	Protein fate
BP0125		ABC transporter, ATP-binding protein (Pseudogene)	non-silent SNP	B1920	Y	Y	7.67278	7.66573	1.0049		7.41725	7.38379	1.02346		7.27928	7.37727	-1.07028										Unknown	Unknown function
BP0672		acetyl-CoA synthetase	non-silent SNP	B1920	N	N	4.9877	4.95522	1.02277		4.9859	4.8302	1.11396		5.1624	5.33483	-1.12696										Cytoplasmic	Energy metabolism
BP1338		membrane protein (Pseudogene)	non-silent SNP	B1920	N	Y	6.28883	6.30244	-1.00948		6.57677	6.74441	-1.12322		6.52779	6.09859	1.34649										Unknown	Cell envelope
BP1750		membrane protein	non-silent SNP	B1920	Y	Y	8.84805	8.78659	1.04352		9.3339	9.001	1.25954		9.11261	9.10126	1.0079										Cytoplasmic Membrane	Cell envelope
BP2332	dnaE	DNA polymerase III alpha subunit	non-silent SNP	B1920	Y	Y	10.7553	10.7045	1.03589		10.7109	10.763	-1.03678		10.8631	10.9189	-1.03941										Cytoplasmic	DNA metabolism
BP2398		L-asparaginase	non-silent SNP	B1920	Y	Y	11.94	11.6716	1.20449		11.7259	10.7896	1.91363		10.1518	11.0129	-1.8164			3.45109							Periplasmic	Energy metabolism
BP2705		molybdenum-binding protein	non-silent SNP	B1920	Y	Y	9.40468	9.52141	-1.08427		9.85996	9.56409	1.22763		9.54502	8.90381	1.55964										Cytoplasmic	Energy metabolism
BP3258		exported protein (pseudogene)	non-silent SNP	B1920	N	N	5.22582	5.2077	1.01264		5.2374	5.39578	-1.11603		5.22453	5.0848	1.1017										Unknown	Unknown function
BP3275		oxidoreductase	non-silent SNP	B1920	Y	Y	8.64736	8.62886	1.01291		8.57511	8.87334	-1.22963		9.14749	9.06607	1.05806										Cytoplasmic Membrane	Energy metabolism
BP3562		BolA-like protein	non-silent SNP	B1920	Y	Y	11.5445	11.5263	1.01274		11.3624	11.4597	-1.06977		11.3005	11.2882	1.00856										Unknown	Unknown function
BP3594	metH	5-methyltetrahydrofolate--homocysteine methyltransferase	non-silent SNP	B1920	Y	Y	10.0301	10.4165	-1.30707		10.2579	10.4386	-1.13345		10.689	10.3596	1.25644										Cytoplasmic	Amino acid biosynthesis
BP0184		exported protein	silent SNP	B1917	Y	Y	9.11812	9.27373	-1.11389		9.31436	9.22417	1.06451		8.59424	8.7455	-1.11054										Outer Membrane	Cell envelope
BP0507		hypothetical protein	silent SNP	B1917	Y	Y	8.99519	9.4941	-1.41315		8.69815	9.698	-1.99979		8.82892	8.8917	-1.04448										Cytoplasmic	Hypothetical proteins
BP0622		leu/ile/val-binding protein precursor	silent SNP	B1917	N	Y	6.11535	5.64957	1.38106		6.14389	5.73086	1.33148		7.15523	9.05671	-3.73596	9.17e-05									Periplasmic	Transport and binding proteins
BP0678	prfA	peptide chain release factor 1	silent SNP	B1917	Y	Y	9.43863	9.51056	-1.05112		9.34524	9.73441	-1.30964		9.40656	9.73582	-1.25637										Cytoplasmic	Protein synthesis
BP3424		exported protein (pseudogene)	silent SNP	B1917	Y	Y	9.7033	10.0416	-1.26422		9.71433	9.98992	-1.21049		9.50304	8.99081	1.42625		2.13219								Unknown	Unknown function
BP3630	rpsH	30S ribosomal protein S8	silent SNP	B1917	Y	Y	12.7437	13.0137	-1.20579		12.3154	13.1095	-1.73398		12.8891	13.8706	-1.97452										Cytoplasmic	Protein synthesis
BP3787	ptxC	pertussis toxin subunit 3 precursor	silent SNP	B1917	Y	Y	14.5221	14.5292	-1.00493		14.5217	12.8265	3.23835	1.02e-05	7.55639	6.77145	1.72302		221.913	128.52			3.17366				Extracellular	Cellular processes
BP0183		exported protein	silent SNP	B1920	Y	Y	9.29682	9.44997	-1.11199		9.52629	9.32276	1.15151		9.08646	9.15053	-1.04541										Outer Membrane	Cell envelope
BP0570		exported protein	silent SNP	B1920	Y	Y	10.9715	10.4308	1.45469		11.2612	10.2832	1.96972		11.0388	10.8992	1.10159										Unknown	DNA metabolism
BP0705		C-terminal region of dehydrogenase (Pseudogene)	silent SNP	B1920	N	N	5.63595	5.57196	1.04535		5.82887	5.31606	1.42683		5.02873	5.0987	-1.04969										Unknown	Central intermediary metabolism
BP0878		phospholipase	silent SNP	B1920	Y	Y	8.52886	8.4028	1.09131		8.50979	9.56584	-2.07923		10.0279	11.2931	-2.40359				-2.28185				-7.53046	-2.84546	Outer Membrane	Cellular processes
BP1250	typA	GTP-binding elongation factor	silent SNP	B1920	Y	Y	10.7743	10.9323	-1.11571		10.4536	11.1403	-1.60964		10.6584	11.3085	-1.56935										Cytoplasmic Membrane	Unknown function
BP1610	bapC-like	autotransporter (Pseudogene)	silent SNP	B1920	Y	Y	8.8552	7.18097	3.19149		7.42462	6.03038	2.6285		5.6926	5.97113	-1.21296										Extracellular	Cell envelope
BP1962	bfrI	ferrisiderophore receptor	silent SNP	B1920	N	N	4.84827	5.59168	-1.67413		4.67857	6.18864	-2.84824		4.80124	5.81194	-2.01489										Outer Membrane	Unknown function
BP2760		chloride-channel protein	silent SNP	B1920	Y	Y	7.52861	7.65936	-1.09486		7.65414	7.89488	-1.1816		7.81119	7.77607	1.02464										Cytoplasmic Membrane	Regulatory functions
BP3040	bllY	hemolysin	silent SNP	B1920	Y	Y	9.2308	8.89943	1.25821		8.97774	8.65252	1.25286		8.52001	8.73033	-1.15694										Cytoplasmic	Energy metabolism
BP3074	dapF	diaminopimelate epimerase	silent SNP	B1920	Y	Y	10.0705	10.0751	-1.00316		10.4083	9.90426	1.41821		9.94328	9.75913	1.13615										Cytoplasmic	Amino acid biosynthesis
